# Supplementary material for: 3,3,6,6-Tetra­methyl-9-[6-(3,3,6,6-tetra­methyl-1,8-dioxo-2,3,4,5,6,7,8,9-octa­hydro-1H-xanthen-9-yl)pyridin-2-yl]-2,3,4,5,6,7,8,9-octa­hydro-1H-xanthene-1,8-dione
Source: Acta Crystallogr Sect E Struct Rep Online. 2011 Mar 5;67(Pt 4):o785. doi: 10.1107/S1600536811007318 (PMC3100053; doi:10.1107/S1600536811007318)
Supplement: Supplementary file 2 [file e-67-0o785-Isup2.hkl]

# 
# h,k,l, Fc-squared, Fo-squared, sigma(Fo-squared) and status flag 
# 
data_I
_shelx_title '  P21/c' 
_shelx_refln_list_code          4 
_shelx_F_calc_maximum      338.35 
_exptl_crystal_F_000      1336.00 
_reflns_d_resolution_high  0.7697 
 
loop_ 
 _symmetry_equiv_pos_as_xyz 
 'x, y, z' 
 '-x, y+1/2, -z+1/2' 
 '-x, -y, -z' 
 'x, -y-1/2, z-1/2' 
 
_cell_length_a    24.1384 
_cell_length_b    10.0371 
_cell_length_c    14.4408 
_cell_angle_alpha  90.000 
_cell_angle_beta  105.846 
_cell_angle_gamma  90.000 
 
_shelx_F_squared_multiplier     1.000 
 
loop_ 
 _refln_index_h 
 _refln_index_k 
 _refln_index_l 
 _refln_F_squared_calc 
 _refln_F_squared_meas 
 _refln_F_squared_sigma 
 _refln_observed_status 
   1   0   0        0.32        0.02      0.09 o 
   3   0   0       84.23       33.67      2.34 o 
   4   0   0    12857.15    11841.27    385.41 o 
   5   0   0      100.36       81.08      5.15 o 
   6   0   0    44313.34    41475.83    684.49 o 
   7   0   0      756.52      755.31     15.33 o 
   8   0   0    22390.56    21834.98    360.24 o 
   9   0   0      368.35      413.19     10.75 o 
  10   0   0    18777.73    18384.23    305.19 o 
  12   0   0     3768.30     4142.11     72.81 o 
  13   0   0      513.61      583.93     14.63 o 
  14   0   0      409.79      549.38     14.32 o 
  15   0   0     1207.70     1149.16     24.88 o 
  16   0   0      927.66     1076.50     24.08 o 
  17   0   0       46.09       59.51      5.91 o 
  18   0   0    19518.46    18549.52    311.77 o 
  20   0   0     8498.38     8187.23    143.08 o 
  21   0   0      813.46     1108.59     26.90 o 
  22   0   0       54.94       68.87      9.51 o 
  23   0   0        3.24        1.47      4.68 o 
  24   0   0      593.69      582.35     24.29 o 
  25   0   0       30.21       40.49     14.68 o 
  26   0   0      346.17      350.14     58.18 o 
  27   0   0      449.49      406.63     25.14 o 
  28   0   0      105.53      104.60     13.58 o 
  29   0   0       65.02       70.42     12.35 o 
  30   0   0      128.58      148.11     17.13 o 
   1   1   0       85.10       64.29      2.27 o 
   2   1   0      129.74       95.04      2.13 o 
   3   1   0       44.47       45.55      3.07 o 
   4   1   0     1400.36     1362.11     15.98 o 
   5   1   0        1.40       -0.76      1.74 o 
   6   1   0     2034.35     2003.25     26.99 o 
   7   1   0      815.54      771.66     11.90 o 
   8   1   0     2066.26     1965.70     25.21 o 
   9   1   0      388.29      393.24      7.13 o 
  10   1   0      568.42      500.63      8.65 o 
  11   1   0       58.30       80.59      3.60 o 
  12   1   0      366.59      400.96      7.92 o 
  13   1   0        5.89        0.23      1.90 o 
  14   1   0        0.23        9.43      2.33 o 
  15   1   0       94.64      104.90      4.75 o 
  16   1   0        8.80        2.50      2.35 o 
  17   1   0        6.67        6.78      2.75 o 
  18   1   0    17613.52    16590.38    197.65 o 
  19   1   0       88.15      363.12     21.75 o 
  20   1   0    14428.01    13546.29    163.33 o 
  22   1   0      666.79      693.87     14.08 o 
  23   1   0       49.03       81.33      5.59 o 
  24   1   0      349.97      347.13     17.83 o 
  25   1   0        5.08       20.90      6.35 o 
  26   1   0      981.52      967.29     24.17 o 
  27   1   0       12.47       43.19      7.08 o 
  28   1   0       14.20       15.66      8.49 o 
  29   1   0       13.42        5.12      6.54 o 
  30   1   0       11.94        7.61      7.68 o 
   0   2   0   114483.10   115372.55   1893.62 o 
   1   2   0     1113.49     1085.95     13.06 o 
   2   2   0     1531.67     1528.75     19.25 o 
   3   2   0       91.23       86.66      4.72 o 
   4   2   0    42300.81    41127.62    477.24 o 
   5   2   0        6.60       10.01      1.65 o 
   6   2   0       34.84       49.24      2.64 o 
   7   2   0       44.51       46.44      2.51 o 
   8   2   0      767.92      698.02     12.22 o 
   9   2   0        5.98        3.59      3.25 o 
  10   2   0     2204.74     2626.03     33.78 o 
  11   2   0      217.41      232.27      5.72 o 
  12   2   0      579.74      526.13     11.54 o 
  13   2   0      262.61      254.22      6.45 o 
  14   2   0     3448.76     3453.88     44.46 o 
  15   2   0       37.69       49.45      3.89 o 
  16   2   0       75.08       84.10      4.60 o 
  17   2   0      746.81      751.03     13.63 o 
  18   2   0     1635.02     1539.41     23.47 o 
  19   2   0      401.34      419.31     10.53 o 
  20   2   0       35.48       33.34      4.21 o 
  21   2   0       51.98       39.79      4.49 o 
  22   2   0      867.21      821.73     15.83 o 
  23   2   0      191.71      219.57      9.35 o 
  24   2   0      106.93      110.62      7.52 o 
  25   2   0        9.90       11.72      6.34 o 
  26   2   0        9.47       12.07      5.79 o 
  27   2   0       69.22       70.12      8.41 o 
  28   2   0      117.78      119.00     10.65 o 
  29   2   0        1.28        8.76      8.60 o 
   1   3   0     3158.99     3204.54     39.13 o 
   2   3   0      150.66      143.93      4.11 o 
   3   3   0     4937.79     5047.41     60.76 o 
   4   3   0      299.30      298.67      5.79 o 
   5   3   0       42.62       53.53      3.21 o 
   6   3   0      274.50      275.70      5.74 o 
   7   3   0      866.39      930.39     13.72 o 
   8   3   0      514.65      508.48      9.29 o 
   9   3   0        1.65        2.66      1.79 o 
  10   3   0      521.66      590.23     10.26 o 
  11   3   0        4.71        5.38      2.03 o 
  12   3   0      121.93      108.56      4.43 o 
  13   3   0      170.85      146.48      5.20 o 
  14   3   0     1779.11     1738.42     24.79 o 
  15   3   0       23.02       18.15      2.88 o 
  16   3   0      211.59      155.87      7.28 o 
  17   3   0      305.92      281.63      7.91 o 
  18   3   0      568.20      599.32     14.51 o 
  19   3   0       11.70       10.03      3.53 o 
  20   3   0      699.26      712.28     14.27 o 
  21   3   0        0.00        2.36      3.28 o 
  22   3   0      548.63      553.18     12.50 o 
  23   3   0       70.74       80.70      6.68 o 
  24   3   0      670.28      690.02     16.77 o 
  25   3   0       74.97       91.73      7.24 o 
  26   3   0      632.99      722.24     25.91 o 
  27   3   0      166.60      183.09     15.09 o 
  28   3   0        6.89        9.03      8.25 o 
  29   3   0        4.28       -9.80      7.72 o 
   0   4   0    13423.17    14647.64    243.77 o 
   1   4   0       28.61       40.56      2.58 o 
   2   4   0      721.87      740.16     15.27 o 
   3   4   0      367.38      414.42      8.73 o 
   4   4   0     2605.99     2554.80     35.23 o 
   5   4   0        1.52        4.11      1.82 o 
   6   4   0     2280.17     2418.50     31.36 o 
   7   4   0       31.55       35.18      2.78 o 
   8   4   0     4583.60     4658.80     57.70 o 
   9   4   0      295.09      296.35      6.98 o 
  10   4   0      618.58      593.09     10.66 o 
  11   4   0      185.77      196.88      5.91 o 
  12   4   0      462.10      426.26     12.16 o 
  13   4   0       45.26       42.32      3.95 o 
  14   4   0      749.90      693.80     12.69 o 
  15   4   0      446.21      420.28     10.12 o 
  16   4   0      449.43      355.23      8.79 o 
  17   4   0      431.93      437.66     10.14 o 
  18   4   0       40.75       50.18      6.64 o 
  19   4   0       67.40       61.50      4.91 o 
  20   4   0      313.20      289.33      9.01 o 
  21   4   0      500.98      423.19     16.30 o 
  22   4   0      189.05      196.01      9.10 o 
  23   4   0      200.47      205.91      9.49 o 
  24   4   0       52.86       68.34     10.90 o 
  25   4   0        0.04        4.21      5.63 o 
  26   4   0      111.87      119.16     10.36 o 
  27   4   0       12.51       21.91     13.14 o 
  28   4   0       41.87       62.24     11.00 o 
   1   5   0      122.24      183.30      5.86 o 
   2   5   0      334.39      330.11      7.80 o 
   3   5   0     1483.26     1780.47     27.27 o 
   4   5   0       56.64       69.63      3.63 o 
   5   5   0       72.41      134.00      4.94 o 
   6   5   0      402.05      423.85      8.46 o 
   7   5   0       78.23       83.14      4.16 o 
   8   5   0      104.69      110.51      4.82 o 
   9   5   0       31.98       38.62      3.37 o 
  10   5   0     2685.37     2653.07     35.53 o 
  11   5   0       95.27       87.02      7.53 o 
  12   5   0      296.09      291.52      7.71 o 
  13   5   0       30.12       27.85      3.42 o 
  14   5   0      833.33      804.59     15.81 o 
  15   5   0     1411.65     1367.51     23.85 o 
  16   5   0      860.00      700.02     13.55 o 
  17   5   0      342.04      347.62      9.17 o 
  18   5   0      203.90      186.14      7.22 o 
  19   5   0        4.93        3.01      3.42 o 
  20   5   0     1054.15      993.34     18.05 o 
  21   5   0      103.79       95.24      7.29 o 
  22   5   0        4.47        2.22      5.50 o 
  23   5   0       92.83       97.82      9.14 o 
  24   5   0      163.25      203.61     12.66 o 
  25   5   0      151.65      166.81     11.96 o 
  26   5   0       42.68       57.71      9.66 o 
  27   5   0       85.84       86.38     12.30 o 
   0   6   0     3014.69     3595.67    113.82 o 
   1   6   0      100.07      100.82      4.58 o 
   2   6   0      209.71      236.56      6.38 o 
   3   6   0       68.26       84.62      5.85 o 
   4   6   0      843.85      836.37     13.85 o 
   5   6   0       32.35       23.35      3.02 o 
   6   6   0     3691.05     3683.84     47.39 o 
   7   6   0        0.01       -0.67      2.48 o 
   8   6   0     1879.79     1868.31     26.57 o 
   9   6   0       91.64      106.79      7.16 o 
  10   6   0     8357.58     8269.73    101.25 o 
  11   6   0      634.77      580.55     11.90 o 
  12   6   0      636.72      607.34     12.30 o 
  13   6   0        0.79       -1.42      2.85 o 
  14   6   0        3.32        6.07      3.16 o 
  15   6   0      166.59      163.16      9.49 o 
  16   6   0      255.01      245.83      9.38 o 
  17   6   0      183.49      175.43      9.47 o 
  18   6   0       24.83       24.92      5.06 o 
  19   6   0      268.13      252.51     10.50 o 
  20   6   0        0.66       -3.56      4.04 o 
  21   6   0       58.04       74.45      8.52 o 
  22   6   0        6.09        9.94      9.87 o 
  23   6   0       90.57      100.33      9.84 o 
  24   6   0       30.24       45.23      8.39 o 
  25   6   0       13.76        6.55      6.50 o 
  26   6   0       35.16       33.85      9.89 o 
   1   7   0      339.10      375.74      8.59 o 
   2   7   0        0.30       -1.57      2.30 o 
   3   7   0     1138.07     1192.04     18.65 o 
   4   7   0      115.17      111.29      5.99 o 
   5   7   0      474.98      409.82      9.36 o 
   6   7   0      247.18      230.57      7.11 o 
   7   7   0      167.81      159.35      6.46 o 
   8   7   0       20.09       15.42      3.34 o 
   9   7   0      214.71      215.05      7.45 o 
  10   7   0     3134.76     3067.85     42.26 o 
  11   7   0      535.17      517.76     11.57 o 
  12   7   0      616.69      582.27     12.51 o 
  13   7   0       16.12       22.99      4.10 o 
  14   7   0      204.78      214.63      7.83 o 
  15   7   0       72.96       60.89      5.33 o 
  16   7   0      225.63      229.89     10.26 o 
  17   7   0       98.43      113.89      7.66 o 
  18   7   0      200.34      210.33      9.96 o 
  19   7   0      154.69      156.83      9.16 o 
  20   7   0       30.96       21.57      5.46 o 
  21   7   0      151.60      153.65     13.36 o 
  22   7   0       36.30       26.69      7.75 o 
  23   7   0      122.47      127.14     10.99 o 
  24   7   0        2.88        8.55      6.89 o 
  25   7   0        1.49       -7.21      6.89 o 
   0   8   0     1642.92     1599.27     74.57 o 
   1   8   0       92.08       90.63      5.27 o 
   2   8   0      110.18      125.38      7.13 o 
   3   8   0        4.89        3.20      2.96 o 
   4   8   0      262.87      256.45      7.88 o 
   5   8   0       40.83       48.86      4.45 o 
   6   8   0     1208.58     1133.71     18.92 o 
   7   8   0       22.91       22.56      3.78 o 
   8   8   0        5.94        0.71      3.15 o 
   9   8   0       58.54       59.00      4.99 o 
  10   8   0     1387.24     1364.92     22.17 o 
  11   8   0      857.59      821.53     15.79 o 
  12   8   0      377.87      396.49     10.52 o 
  13   8   0      232.18      232.20     10.14 o 
  14   8   0        1.05       -3.43      4.18 o 
  15   8   0        0.05       -6.05      4.04 o 
  16   8   0       41.51       56.04      6.45 o 
  17   8   0       45.65       41.84      6.01 o 
  18   8   0      372.41      360.62     18.32 o 
  19   8   0      121.66      124.77      9.67 o 
  20   8   0       11.43       -3.26      6.75 o 
  21   8   0       95.82      122.17     12.25 o 
  22   8   0       28.75       29.66      8.91 o 
  23   8   0       39.60       47.96     10.24 o 
   1   9   0     2676.90     2728.12     52.43 o 
   2   9   0        2.59        2.68      3.48 o 
   3   9   0        0.47       -1.91      3.17 o 
   4   9   0       10.37       12.45      4.96 o 
   5   9   0        5.63        1.78      3.41 o 
   6   9   0      118.06       98.27      6.78 o 
   7   9   0     2356.38     2223.71     32.69 o 
   8   9   0       16.73       24.87      4.70 o 
   9   9   0     1801.78     1699.23     26.72 o 
  10   9   0        1.04        7.83      4.43 o 
  11   9   0      240.17      225.95     10.03 o 
  12   9   0       24.53       21.25      6.01 o 
  13   9   0      736.86      758.33     20.16 o 
  14   9   0        0.03       -1.84      4.95 o 
  15   9   0       19.21       16.37      5.83 o 
  16   9   0       33.59       23.08      9.09 o 
  17   9   0      151.67      156.53     10.69 o 
  18   9   0      355.91      337.08     17.14 o 
  19   9   0      473.00      504.04     21.43 o 
  20   9   0      427.96      437.28     20.42 o 
  21   9   0       12.65        8.51      7.91 o 
   0  10   0     2168.44     1990.52     44.17 o 
   1  10   0       25.01       41.23      4.94 o 
   2  10   0      260.38      254.54      9.18 o 
   3  10   0        1.32       -0.07      3.55 o 
   4  10   0        2.05       -7.18      4.78 o 
   5  10   0       17.01        7.23      3.89 o 
   6  10   0       70.43       97.68      7.38 o 
   7  10   0       16.08       27.84      5.22 o 
   8  10   0       26.95       22.06      5.65 o 
   9  10   0        0.14       -3.27      4.77 o 
  10  10   0      109.23      113.19      9.23 o 
  11  10   0      438.18      458.46     15.83 o 
  12  10   0       10.06        4.01      5.48 o 
  13  10   0       55.65       71.18      8.28 o 
  14  10   0       55.75       45.06      7.51 o 
  15  10   0       55.85       59.03      7.98 o 
  16  10   0        6.55        6.15      5.98 o 
  17  10   0      154.97      180.15     13.57 o 
  18  10   0      259.76      243.96     17.17 o 
  19  10   0      280.12      288.15     18.79 o 
   1  11   0      161.89      208.80     12.05 o 
   2  11   0      113.52      110.88      7.85 o 
   3  11   0        5.36       -1.81      4.45 o 
   4  11   0        2.56       -5.38      4.48 o 
   5  11   0       23.32       22.91      6.04 o 
   6  11   0       39.17       45.66      7.33 o 
   7  11   0      228.35      271.56     13.40 o 
   8  11   0       58.29       61.50      7.75 o 
   9  11   0       79.19       76.27      8.46 o 
  10  11   0      156.21      166.97     11.34 o 
  11  11   0        9.38        5.08      6.11 o 
  12  11   0      218.13      237.84     13.74 o 
  13  11   0        0.14        4.44      7.21 o 
  14  11   0      349.61      327.39     17.15 o 
  15  11   0        0.10       -6.56     11.03 o 
  16  11   0       21.52       21.11      7.11 o 
   0  12   0       90.57      134.56     22.80 o 
   1  12   0       26.94       29.04      6.60 o 
   2  12   0        1.19       -6.96      5.11 o 
   3  12   0       34.44       33.10      8.14 o 
   4  12   0      149.64      141.74     15.02 o 
   5  12   0        0.83       -0.75      6.66 o 
   6  12   0      630.26      645.87     22.38 o 
   7  12   0       21.80       13.68      7.50 o 
   8  12   0        1.44        1.56      6.57 o 
   9  12   0        2.83       -0.08      6.43 o 
  10  12   0        7.44        9.56      7.96 o 
  11  12   0        5.07       -2.97      6.53 o 
   1  13   0        0.15        6.66      9.39 o 
   2  13   0        0.41       -3.44      7.00 o 
 -30   1   1       43.47       48.74      8.41 o 
 -29   1   1       49.68       48.17      7.83 o 
 -28   1   1        0.04        7.02      5.98 o 
 -27   1   1       53.11       79.16      8.48 o 
 -26   1   1       78.25       96.60      8.55 o 
 -25   1   1      635.45      581.06     17.43 o 
 -24   1   1       19.42       26.98      6.83 o 
 -23   1   1      246.17      256.30      9.87 o 
 -22   1   1       13.13       42.10      9.47 o 
 -21   1   1     1990.57     1922.43     28.36 o 
 -19   1   1     2784.52     2724.04     37.28 o 
 -18   1   1       16.82       18.99      3.69 o 
 -17   1   1      391.13      395.67      8.78 o 
 -16   1   1       11.78       19.81      7.84 o 
 -15   1   1     1910.12     1940.71     26.78 o 
 -14   1   1      129.14      122.80      5.13 o 
 -13   1   1     1471.60     1582.60     22.00 o 
 -12   1   1       13.59        8.69      1.85 o 
 -11   1   1     2039.27     2107.07     27.56 o 
 -10   1   1       93.73       93.63      4.31 o 
  -9   1   1     1672.54     1695.81     22.23 o 
  -8   1   1      756.58      755.13     11.00 o 
  -7   1   1     5198.28     5291.32     58.32 o 
  -6   1   1       31.26       24.91      1.44 o 
  -5   1   1    10006.96    10000.47    108.13 o 
  -4   1   1        0.54        3.36      0.92 o 
  -3   1   1    17225.31    16436.69    211.40 o 
  -2   1   1      859.02      815.30      9.24 o 
  -1   1   1     1276.56     1224.21     13.80 o 
   0   1   1     1045.03     1014.92      9.86 o 
   1   1   1      418.90      416.46      5.99 o 
   2   1   1        8.45       12.43      1.12 o 
   3   1   1    18547.67    18172.35    183.44 o 
   4   1   1        5.87        9.36      0.95 o 
   5   1   1     7599.17     7709.53     83.66 o 
   6   1   1      655.91      658.55     16.37 o 
   7   1   1    12229.80    12442.22    146.43 o 
   8   1   1     1504.68     1575.11     20.95 o 
   9   1   1        1.25        2.32      1.64 o 
  10   1   1      777.61      871.67     13.25 o 
  11   1   1     2148.20     2155.92     28.56 o 
  12   1   1      506.28      516.24      9.83 o 
  13   1   1     1528.63     1452.99     20.91 o 
  14   1   1       50.97       49.85      5.54 o 
  15   1   1     2480.61     2373.56     32.30 o 
  16   1   1      144.43      208.93     13.69 o 
  17   1   1      266.23      301.54      8.32 o 
  18   1   1     1236.77     1158.12     24.47 o 
  19   1   1     3594.52     3585.58     47.92 o 
  20   1   1      229.16      351.75     13.93 o 
  21   1   1      110.12      121.71      6.55 o 
  22   1   1       13.69       17.14      3.87 o 
  23   1   1      147.49      131.41      7.02 o 
  24   1   1       24.44       26.26      5.03 o 
  25   1   1      212.73      203.26     10.08 o 
  26   1   1        8.52        3.67      6.40 o 
  27   1   1      405.61      405.98     15.60 o 
  28   1   1       30.01       51.29      7.80 o 
  29   1   1       23.88       20.23      8.91 o 
 -30   2   1       43.76       62.22     16.87 o 
 -29   2   1      175.08      180.90     12.12 o 
 -28   2   1      350.80      339.26     14.86 o 
 -27   2   1       88.62       96.60     10.67 o 
 -26   2   1       18.81       22.63      6.21 o 
 -25   2   1        9.58       17.34      5.69 o 
 -24   2   1       20.65       29.30      4.99 o 
 -23   2   1      667.29      619.10     15.13 o 
 -22   2   1       10.29       17.34      4.71 o 
 -21   2   1     1307.23     1229.76     22.54 o 
 -20   2   1       26.45       38.12     14.62 o 
 -19   2   1     6733.00     6333.36     79.39 o 
 -18   2   1      446.24      458.96     10.11 o 
 -17   2   1      443.25      434.72      9.44 o 
 -16   2   1      117.69      117.25      5.14 o 
 -15   2   1      188.78      174.03      7.00 o 
 -14   2   1       15.13       23.79      2.70 o 
 -13   2   1      296.77      218.59      5.76 o 
 -12   2   1       14.88       28.28      2.80 o 
 -11   2   1        5.67       -2.36      1.57 o 
 -10   2   1     5185.30     5502.55     67.08 o 
  -9   2   1      531.53      706.20     10.99 o 
  -8   2   1      236.01      245.29      5.21 o 
  -7   2   1     3830.99     3754.72     60.76 o 
  -6   2   1      461.09      457.22      7.47 o 
  -5   2   1     2271.41     2149.11     27.00 o 
  -4   2   1      223.28      226.74      4.69 o 
  -3   2   1      189.50      166.77      3.60 o 
  -2   2   1     7290.48     7064.72     87.05 o 
  -1   2   1    80970.13    79291.45    936.94 o 
   0   2   1    10206.40    10120.44    103.13 o 
   1   2   1    24692.24    24607.63    266.82 o 
   2   2   1      385.11      382.92      5.01 o 
   3   2   1     1610.05     1660.16     18.01 o 
   4   2   1        4.95        4.99      1.09 o 
   5   2   1     3066.43     3007.25     33.94 o 
   6   2   1     1805.36     1813.62     23.35 o 
   7   2   1     1098.53     1053.27     14.74 o 
   8   2   1        9.64       17.14      1.91 o 
   9   2   1       36.78       26.25      2.98 o 
  10   2   1      114.28      134.29      4.38 o 
  11   2   1      577.16      660.02     11.17 o 
  12   2   1      195.70      178.92      5.31 o 
  13   2   1     1847.47     1880.65     26.09 o 
  14   2   1       62.29       59.40      4.61 o 
  15   2   1      612.62      618.49     11.67 o 
  16   2   1        4.17       -1.92      3.96 o 
  17   2   1      289.28      288.06      9.57 o 
  18   2   1        5.72        3.82      3.28 o 
  19   2   1      230.56      251.27      8.66 o 
  20   2   1       53.59       48.66      5.15 o 
  21   2   1     1327.97     1225.17     20.75 o 
  22   2   1        3.06       22.80      4.89 o 
  23   2   1      652.69      620.15     13.82 o 
  24   2   1       92.47      111.56      7.61 o 
  25   2   1       35.78       31.00      5.40 o 
  26   2   1        2.42       -6.05      5.18 o 
  27   2   1      258.37      233.40     16.62 o 
  28   2   1       99.11      131.66     13.76 o 
  29   2   1      112.60       77.49     11.91 o 
 -29   3   1      767.90      757.31     28.06 o 
 -28   3   1       62.41       78.47     11.60 o 
 -27   3   1      263.46      266.55     15.88 o 
 -26   3   1       32.08       36.46      6.71 o 
 -25   3   1      200.34      213.40     11.44 o 
 -24   3   1        1.65        2.44      4.24 o 
 -23   3   1        7.21       12.75      4.63 o 
 -22   3   1      431.29      399.37     11.98 o 
 -21   3   1      515.38      508.87     12.50 o 
 -20   3   1     1117.23     1060.66     18.47 o 
 -19   3   1     1056.57     1012.03     17.33 o 
 -18   3   1      449.21      443.83     10.08 o 
 -17   3   1       17.48       12.44      3.99 o 
 -16   3   1      301.75      293.35      7.64 o 
 -15   3   1      358.02      363.54     11.92 o 
 -14   3   1      294.60      278.77      6.99 o 
 -13   3   1      827.52      851.68     13.87 o 
 -12   3   1        5.00       13.03      2.26 o 
 -11   3   1      469.68      422.90      8.31 o 
 -10   3   1     2248.69     2276.54     32.14 o 
  -9   3   1      453.64      414.59      7.97 o 
  -8   3   1     3367.53     3523.81     47.47 o 
  -7   3   1      103.84      114.42      5.35 o 
  -6   3   1      221.00      218.27      5.05 o 
  -5   3   1     2057.00     2104.35     29.47 o 
  -4   3   1       59.68       56.01      2.70 o 
  -3   3   1      349.99      403.12      6.85 o 
  -2   3   1     1827.73     1846.88     23.54 o 
  -1   3   1    11480.21    11965.74    140.26 o 
   0   3   1       58.07       59.74      2.55 o 
   1   3   1     4774.72     5063.77     60.66 o 
   2   3   1     1058.36     1106.34     15.02 o 
   3   3   1      638.16      720.65     10.59 o 
   4   3   1        0.22        1.48      2.22 o 
   5   3   1     1413.22     1445.97     20.77 o 
   6   3   1     1633.97     1648.06     21.93 o 
   7   3   1      793.74      769.32     11.83 o 
   8   3   1     5665.04     5879.57     71.45 o 
   9   3   1       37.69      133.24      4.47 o 
  10   3   1     1271.39     1363.23     19.52 o 
  11   3   1       16.35       11.97      2.30 o 
  12   3   1      589.40      570.63     13.03 o 
  13   3   1       33.51       35.60      3.86 o 
  14   3   1        0.02        4.05      2.26 o 
  15   3   1      437.88      388.97      8.88 o 
  16   3   1      172.90      181.11      6.97 o 
  17   3   1      953.00      981.02     16.87 o 
  18   3   1     2268.46     2161.02     31.21 o 
  19   3   1     6775.55     6314.81     79.96 o 
  20   3   1     1740.57     1724.93     26.57 o 
  21   3   1      193.77      210.12     11.66 o 
  22   3   1       36.77       47.14      5.03 o 
  23   3   1        2.62        0.65      3.74 o 
  24   3   1       99.34      114.29      9.74 o 
  25   3   1      192.65      194.04     12.21 o 
  26   3   1       33.00       29.25      7.34 o 
  27   3   1      151.92      188.17     15.41 o 
  28   3   1       48.13       43.45     10.33 o 
 -29   4   1      228.70      254.34     18.63 o 
 -28   4   1      135.17      128.21     14.29 o 
 -27   4   1       68.08       73.79     11.33 o 
 -26   4   1        6.20        0.62      7.73 o 
 -25   4   1        3.47       11.85      4.96 o 
 -24   4   1      246.33      250.00     10.82 o 
 -23   4   1      420.24      408.20     12.47 o 
 -22   4   1      250.52      232.83      9.86 o 
 -21   4   1       56.25       50.74      5.52 o 
 -20   4   1      185.29      186.31      7.51 o 
 -19   4   1     1319.27     1260.96     20.66 o 
 -18   4   1     1054.57      910.98     26.55 o 
 -17   4   1      354.31      350.37      8.86 o 
 -16   4   1       36.23       31.60      3.56 o 
 -15   4   1      380.43      393.21      8.95 o 
 -14   4   1      170.89      178.96      6.06 o 
 -13   4   1        0.12        0.61      2.30 o 
 -12   4   1      203.33      178.77      5.76 o 
 -11   4   1     4253.63     4611.53     62.29 o 
 -10   4   1        8.35        7.80      2.34 o 
  -9   4   1     2638.39     2726.99     35.58 o 
  -8   4   1       17.55       19.54      2.47 o 
  -7   4   1      271.53      309.15      6.78 o 
  -6   4   1      593.95      634.27     10.51 o 
  -5   4   1        2.55        6.97      2.75 o 
  -4   4   1     1131.43     1168.23     16.57 o 
  -3   4   1      787.06      742.46     11.42 o 
  -2   4   1     5282.86     5723.71     69.07 o 
  -1   4   1      182.57      331.06      6.67 o 
   0   4   1    24984.96    26824.51    345.23 o 
   1   4   1     1484.55     1731.42     22.83 o 
   2   4   1     6720.01     7081.34     91.72 o 
   3   4   1      703.01      651.17     10.42 o 
   4   4   1      201.20      182.26      6.78 o 
   5   4   1     1158.24     1179.55     19.97 o 
   6   4   1      875.09      914.35     13.85 o 
   7   4   1      191.91      162.36      4.88 o 
   8   4   1      658.66      659.47     13.77 o 
   9   4   1     5805.69     5870.64     72.09 o 
  10   4   1      367.60      350.70      7.65 o 
  11   4   1      121.94      104.39      4.51 o 
  12   4   1      251.63      261.83      7.51 o 
  13   4   1     1112.28     1075.61     31.46 o 
  14   4   1      672.44      692.09     13.43 o 
  15   4   1        4.91        9.57      2.76 o 
  16   4   1      571.34      570.58     11.70 o 
  17   4   1      428.45      405.49     11.73 o 
  18   4   1      894.35      852.90     15.80 o 
  19   4   1       51.61       54.02      4.89 o 
  20   4   1     1992.42     1916.60     29.04 o 
  21   4   1      144.20      175.41     11.82 o 
  22   4   1     1037.62     1013.75     21.63 o 
  23   4   1      117.41      133.76     10.37 o 
  24   4   1        3.65       -4.16      5.63 o 
  25   4   1       71.87       69.52      8.73 o 
  26   4   1       59.52       71.47      9.07 o 
  27   4   1       20.36       22.14      9.29 o 
  28   4   1      314.81      299.91     19.86 o 
 -28   5   1       23.67       36.08     10.06 o 
 -27   5   1       86.19       98.12     12.63 o 
 -26   5   1      143.93      147.71     22.14 o 
 -25   5   1       66.41       81.73      9.16 o 
 -24   5   1        0.55       -2.87      5.39 o 
 -23   5   1       13.55       20.30      6.47 o 
 -22   5   1      266.85      274.83     10.99 o 
 -21   5   1       15.57       14.62      4.67 o 
 -20   5   1      744.54      671.00     13.86 o 
 -19   5   1       40.45       47.55      4.55 o 
 -18   5   1      362.93      313.13      8.86 o 
 -17   5   1       36.59       39.67      4.03 o 
 -16   5   1      256.20      295.47      8.24 o 
 -15   5   1      144.12      168.22      6.49 o 
 -14   5   1      144.14      122.85      5.75 o 
 -13   5   1     2333.46     2217.50     30.95 o 
 -12   5   1      837.43      889.53     15.16 o 
 -11   5   1      237.53      260.90      7.33 o 
 -10   5   1       10.20       24.22      3.96 o 
  -9   5   1     1380.81     1262.57     19.32 o 
  -8   5   1        1.50       -1.83      2.16 o 
  -7   5   1      265.67      243.61      6.39 o 
  -6   5   1      734.36      856.77     13.76 o 
  -5   5   1     2162.80     2196.11     29.27 o 
  -4   5   1       23.35       25.39      2.62 o 
  -3   5   1      127.90      125.08      4.54 o 
  -2   5   1     1932.62     1909.46     31.68 o 
  -1   5   1     1375.91     1635.11     22.40 o 
   0   5   1       21.74       47.59      3.06 o 
   1   5   1     1336.97     1425.64     19.93 o 
   2   5   1      835.74      834.62     13.08 o 
   3   5   1        0.44       -2.60      1.80 o 
   4   5   1      166.25      190.87      5.39 o 
   5   5   1     1140.06     1162.91     17.20 o 
   6   5   1      373.10      432.38      8.60 o 
   7   5   1       75.26       91.08      4.26 o 
   8   5   1       33.72       41.08      3.30 o 
   9   5   1      710.51      740.12     12.85 o 
  10   5   1      132.56      136.24      5.27 o 
  11   5   1        8.17        0.93      2.24 o 
  12   5   1        0.83       -1.76      3.02 o 
  13   5   1      175.84      164.16      6.09 o 
  14   5   1       67.25       51.66      4.06 o 
  15   5   1        1.98        3.60      3.88 o 
  16   5   1       37.88       56.34      4.41 o 
  17   5   1     1194.34     1219.79     20.19 o 
  18   5   1      426.92      403.86     10.24 o 
  19   5   1       27.19       30.46      5.40 o 
  20   5   1      841.50      819.44     18.75 o 
  21   5   1        0.31       -3.84      4.38 o 
  22   5   1       20.77       11.89      5.90 o 
  23   5   1       28.66       30.97      7.18 o 
  24   5   1       43.55       45.88      7.88 o 
  25   5   1      250.92      275.32     15.12 o 
  26   5   1        0.33        8.99     11.17 o 
  27   5   1        2.97       21.09     10.43 o 
 -27   6   1      203.67      217.91     17.67 o 
 -26   6   1       15.02       12.41      6.87 o 
 -25   6   1       36.52       40.09      7.85 o 
 -24   6   1        0.30       11.52      6.01 o 
 -23   6   1        2.10       13.22      7.88 o 
 -22   6   1      162.42      157.98     11.23 o 
 -21   6   1        0.24       -7.40      4.93 o 
 -20   6   1       43.18       37.25      5.37 o 
 -19   6   1       85.43       94.26      5.95 o 
 -18   6   1      114.74       95.74      5.96 o 
 -17   6   1     1093.36     1067.41     20.86 o 
 -16   6   1      210.23      216.41      7.75 o 
 -15   6   1        3.65        4.82      3.11 o 
 -14   6   1      761.43      762.65     14.35 o 
 -13   6   1       10.21       11.68      3.35 o 
 -12   6   1      361.51      327.32      8.75 o 
 -11   6   1      134.71      142.58      6.28 o 
 -10   6   1       12.68       13.61      3.16 o 
  -9   6   1        1.01        5.74      3.21 o 
  -8   6   1     2743.93     2727.86     36.60 o 
  -7   6   1     1538.39     1524.98     22.41 o 
  -6   6   1       29.03       52.04      3.80 o 
  -5   6   1       31.46       26.62      3.08 o 
  -4   6   1      173.46      205.82      6.03 o 
  -3   6   1      550.77      577.97     10.65 o 
  -2   6   1      212.64      225.01      6.20 o 
  -1   6   1      481.78      506.31      9.69 o 
   0   6   1      636.58      686.56     11.92 o 
   1   6   1       46.36       41.33      3.22 o 
   2   6   1      154.08      150.48      6.26 o 
   3   6   1      523.97      458.49      9.21 o 
   4   6   1     1196.07     1350.72     19.93 o 
   5   6   1      672.01      677.29     12.04 o 
   6   6   1     1583.51     1718.47     30.81 o 
   7   6   1      218.30      237.88      6.95 o 
   8   6   1      514.36      555.73     11.01 o 
   9   6   1      463.21      473.54     10.33 o 
  10   6   1     2226.28     2287.50     31.76 o 
  11   6   1      185.63      197.82      8.24 o 
  12   6   1     1681.06     1749.28     25.86 o 
  13   6   1     1348.11     1299.77     20.68 o 
  14   6   1       10.74        6.69      3.12 o 
  15   6   1       11.55        9.19      3.18 o 
  16   6   1       21.42       28.88      5.30 o 
  17   6   1      268.39      257.02     15.74 o 
  18   6   1      141.36      162.68      8.98 o 
  19   6   1       64.19       70.33      6.70 o 
  20   6   1        0.32       -0.94      4.31 o 
  21   6   1        0.06       -2.61      5.59 o 
  22   6   1        3.92       12.73      8.52 o 
  23   6   1       46.11       63.93      8.82 o 
  24   6   1       47.88       46.00     12.27 o 
  25   6   1        2.19        7.81      8.52 o 
  26   6   1      207.40      211.33     14.20 o 
 -25   7   1       70.01       75.96      9.78 o 
 -24   7   1        3.40        5.34      8.12 o 
 -23   7   1        8.90        5.63      7.82 o 
 -22   7   1       64.63       68.86      8.67 o 
 -21   7   1        6.83        7.04      6.13 o 
 -20   7   1      102.72      101.18      9.69 o 
 -19   7   1       84.21      116.95     11.19 o 
 -18   7   1       21.04       25.01      5.06 o 
 -17   7   1      132.49      140.30      7.00 o 
 -16   7   1      197.90      202.85      8.00 o 
 -15   7   1       27.96       34.94      4.39 o 
 -14   7   1      227.31      240.15      8.42 o 
 -13   7   1     1037.46      993.23     17.74 o 
 -12   7   1     1047.32     1053.04     18.32 o 
 -11   7   1       41.90       36.19      4.24 o 
 -10   7   1     1019.10     1008.18     17.44 o 
  -9   7   1     1368.09     1307.71     20.87 o 
  -8   7   1      538.07      552.94     11.56 o 
  -7   7   1      837.54      791.23     14.33 o 
  -6   7   1        1.73        9.23      3.00 o 
  -5   7   1     1700.65     1705.90     24.97 o 
  -4   7   1       16.65       25.02      3.28 o 
  -3   7   1      119.35      163.72      6.19 o 
  -2   7   1      468.16      503.75     10.26 o 
  -1   7   1      775.70      775.04     13.56 o 
   0   7   1     1142.23     1251.28     19.27 o 
   1   7   1      490.89      559.43     10.99 o 
   2   7   1      304.83      277.32      7.38 o 
   3   7   1        5.07       -0.60      2.37 o 
   4   7   1      578.29      601.12     11.61 o 
   5   7   1      475.15      481.09     10.30 o 
   6   7   1       24.20       36.39      3.72 o 
   7   7   1       55.43       53.12      4.27 o 
   8   7   1     3212.41     3157.24     42.29 o 
   9   7   1      580.21      607.97     12.29 o 
  10   7   1        5.46       -0.78      3.15 o 
  11   7   1       30.78       31.00      4.12 o 
  12   7   1      108.07       97.90      6.83 o 
  13   7   1      380.09      375.18     11.50 o 
  14   7   1       18.95       18.40      4.96 o 
  15   7   1       24.80       14.86      4.70 o 
  16   7   1       12.65       12.57      5.46 o 
  17   7   1      226.70      222.99     10.58 o 
  18   7   1      119.95      106.24      7.82 o 
  19   7   1       20.85        1.75      4.76 o 
  20   7   1       71.57       79.03      7.56 o 
  21   7   1        0.53        0.13      5.98 o 
  22   7   1        4.36        5.37      6.79 o 
  23   7   1       19.18       18.24      8.18 o 
  24   7   1      274.99      268.04     17.96 o 
 -24   8   1       18.87       33.17      9.32 o 
 -23   8   1        3.84       17.88      8.00 o 
 -22   8   1      167.49      154.74     17.31 o 
 -21   8   1        4.93        3.81      6.49 o 
 -20   8   1      257.16      248.18     15.18 o 
 -19   8   1        0.86        4.05      5.93 o 
 -18   8   1      471.48      459.89     13.87 o 
 -17   8   1        0.27        3.15      4.49 o 
 -16   8   1       32.53       32.63      5.61 o 
 -15   8   1        5.61        4.67      4.88 o 
 -14   8   1      375.66      367.98     10.46 o 
 -13   8   1      856.81      833.22     16.39 o 
 -12   8   1      716.98      717.14     14.77 o 
 -11   8   1      244.66      289.76     11.97 o 
 -10   8   1      240.36      232.22      8.39 o 
  -9   8   1      182.08      183.38      9.93 o 
  -8   8   1      184.91      191.47      7.78 o 
  -7   8   1      223.54      238.18     11.48 o 
  -6   8   1      165.39      151.32      6.81 o 
  -5   8   1        1.67       -0.64      3.22 o 
  -4   8   1       11.76       12.78      3.27 o 
  -3   8   1      172.62      144.92      6.32 o 
  -2   8   1       97.01       88.05      5.30 o 
  -1   8   1       22.16       17.89      3.28 o 
   0   8   1       15.52        5.65      2.96 o 
   1   8   1       29.65       45.40      4.14 o 
   2   8   1      291.40      274.56     10.01 o 
   3   8   1        7.43        7.53      3.13 o 
   4   8   1       52.63       48.58      4.25 o 
   5   8   1       38.24       44.59      4.28 o 
   6   8   1       89.91       97.89      6.20 o 
   7   8   1       25.58       37.19      4.15 o 
   8   8   1      130.04      128.25      6.37 o 
   9   8   1      345.45      328.04      9.24 o 
  10   8   1      125.59      106.48      6.05 o 
  11   8   1        2.75       -1.28      3.70 o 
  12   8   1       25.42       31.68      5.19 o 
  13   8   1      520.11      474.72     13.62 o 
  14   8   1      228.19      205.20      9.99 o 
  15   8   1       41.44       45.11      6.59 o 
  16   8   1       10.46        0.28      4.98 o 
  17   8   1       81.09       89.09      8.52 o 
  18   8   1       24.71       14.95      5.80 o 
  19   8   1        4.12        0.32      5.36 o 
  20   8   1       83.37       82.10     14.23 o 
  21   8   1       99.46      113.33     12.05 o 
  22   8   1      100.50      137.54     13.62 o 
  23   8   1       97.82      108.52     12.96 o 
 -22   9   1      386.61      352.01     19.61 o 
 -21   9   1        5.48        8.82      7.85 o 
 -20   9   1      176.78      169.56     14.03 o 
 -19   9   1       11.03        9.38      7.77 o 
 -18   9   1        8.56       12.62      5.83 o 
 -17   9   1        7.44       16.83      5.85 o 
 -16   9   1      197.82      209.40     12.41 o 
 -15   9   1       14.07       14.07      5.00 o 
 -14   9   1       86.55       77.75      7.15 o 
 -13   9   1       67.49       68.08      6.73 o 
 -12   9   1       67.66       71.84      5.99 o 
 -11   9   1      420.41      399.23     11.14 o 
 -10   9   1       19.05       12.03      5.81 o 
  -9   9   1        5.20        7.37      4.04 o 
  -8   9   1      247.41      248.17     10.19 o 
  -7   9   1      405.14      352.29      9.98 o 
  -6   9   1       84.15       87.03      5.90 o 
  -5   9   1     1063.48      954.96     17.42 o 
  -4   9   1       78.05       56.54      4.94 o 
  -3   9   1        4.99       -4.60      3.07 o 
  -2   9   1      450.83      496.72     16.84 o 
  -1   9   1      217.05      224.42      8.26 o 
   0   9   1      197.75      205.37      7.88 o 
   1   9   1      150.77      118.85      6.42 o 
   2   9   1      818.91      784.68     24.07 o 
   3   9   1      641.64      588.19     12.75 o 
   4   9   1       67.72       75.58      5.38 o 
   5   9   1      407.87      376.67     10.54 o 
   6   9   1       51.31       57.03      5.10 o 
   7   9   1      625.26      606.53     13.13 o 
   8   9   1      426.25      443.31     14.48 o 
   9   9   1      124.50      125.12      8.99 o 
  10   9   1       51.77       46.96      6.69 o 
  11   9   1      350.56      324.02     12.81 o 
  12   9   1      258.99      239.03     12.32 o 
  13   9   1      970.69      952.56     26.21 o 
  14   9   1       17.58        8.53      5.55 o 
  15   9   1       37.52       45.06      7.11 o 
  16   9   1       33.22       39.42      7.02 o 
  17   9   1      109.79      117.86      9.91 o 
  18   9   1        0.40       -3.57      6.95 o 
  19   9   1       61.40       69.18      8.54 o 
  20   9   1       69.74       97.04     12.42 o 
  21   9   1       87.37       63.93     11.21 o 
 -19  10   1       32.93       42.90      9.93 o 
 -18  10   1       61.06       75.93     12.82 o 
 -17  10   1       20.25       20.55      6.65 o 
 -16  10   1        0.21        0.01      5.28 o 
 -15  10   1       34.14       22.95      6.53 o 
 -14  10   1       14.85        0.65      6.94 o 
 -13  10   1      206.72      226.56     18.09 o 
 -12  10   1      150.21      169.46     11.01 o 
 -11  10   1       23.62       20.08      7.76 o 
 -10  10   1       73.41       80.01      7.99 o 
  -9  10   1       69.56       59.85      5.75 o 
  -8  10   1       69.50       84.87      6.36 o 
  -7  10   1      238.82      256.48      9.41 o 
  -6  10   1      381.22      368.31     10.72 o 
  -5  10   1        9.75       10.19      4.65 o 
  -4  10   1      240.10      223.72     11.96 o 
  -3  10   1      107.92      123.71      6.97 o 
  -2  10   1      396.18      355.56     10.49 o 
  -1  10   1      221.09      232.79      9.63 o 
   0  10   1       48.56       52.07      5.44 o 
   1  10   1        5.82        8.24      3.97 o 
   2  10   1       20.99       19.09      4.75 o 
   3  10   1      125.69      139.77      8.20 o 
   4  10   1      834.65      740.39     27.60 o 
   5  10   1      368.30      377.10     15.61 o 
   6  10   1       60.50       55.32      8.30 o 
   7  10   1        8.11       11.07      5.02 o 
   8  10   1       21.90       13.81      5.45 o 
   9  10   1      196.62      194.89     11.39 o 
  10  10   1      206.78      242.28     12.61 o 
  11  10   1       21.29       18.10      6.99 o 
  12  10   1       63.02       81.48     12.19 o 
  13  10   1       49.10       54.94      7.82 o 
  14  10   1      308.27      298.89     14.25 o 
  15  10   1        5.37        6.28      6.10 o 
  16  10   1      321.19      285.53     14.47 o 
  17  10   1      188.82      191.40     12.59 o 
  18  10   1       33.60       33.91      7.70 o 
 -16  11   1      332.72      347.11     15.86 o 
 -15  11   1      166.19      169.65     11.87 o 
 -14  11   1       25.63       24.50      6.97 o 
 -13  11   1        7.57        6.84      7.02 o 
 -12  11   1      259.31      284.19     14.79 o 
 -11  11   1       80.44       80.26     12.82 o 
 -10  11   1       42.34       37.00      7.65 o 
  -9  11   1       24.87       22.46      6.67 o 
  -8  11   1        7.95       11.59      5.83 o 
  -7  11   1      443.90      408.88     22.45 o 
  -6  11   1       18.89       27.42      5.38 o 
  -5  11   1       31.05       41.85      6.47 o 
  -4  11   1       41.87       40.19      6.51 o 
  -3  11   1        6.80        5.92      4.74 o 
  -2  11   1       33.10       39.97      6.76 o 
  -1  11   1      165.33      180.32      9.61 o 
   0  11   1       79.18       84.59      7.54 o 
   1  11   1        6.69        2.77      4.51 o 
   2  11   1       10.02       12.80      5.12 o 
   3  11   1       26.97       19.82      6.00 o 
   4  11   1       18.34       16.01      5.91 o 
   5  11   1       49.26       51.58      7.36 o 
   6  11   1        4.85        4.14      5.81 o 
   7  11   1       71.90       67.44      8.07 o 
   8  11   1        1.86        0.30      8.05 o 
   9  11   1        9.49       14.53      6.25 o 
  10  11   1      196.07      205.66     12.48 o 
  11  11   1       50.72       47.66      7.79 o 
  12  11   1      324.30      362.74     16.14 o 
  13  11   1       33.07       27.56      7.47 o 
  14  11   1      273.78      297.14     15.17 o 
  15  11   1       86.45       92.72     12.49 o 
 -12  12   1      103.00      118.03     12.05 o 
 -11  12   1      297.59      334.00     17.44 o 
 -10  12   1      178.54      183.34     18.06 o 
  -9  12   1      395.22      436.49     20.27 o 
  -8  12   1      253.05      310.20     16.67 o 
  -7  12   1       78.48      112.19     11.27 o 
  -6  12   1      348.14      384.10     17.25 o 
  -5  12   1        1.82       -8.80      5.87 o 
  -4  12   1      267.52      288.33     14.19 o 
  -3  12   1       88.29       89.11      8.76 o 
  -2  12   1       49.12       59.96      7.99 o 
  -1  12   1      112.91      103.87      9.24 o 
   0  12   1        1.60        3.98      5.48 o 
   1  12   1       50.06       34.12      7.93 o 
   2  12   1      129.78      136.00     15.22 o 
   3  12   1       89.98      102.34     10.99 o 
   4  12   1       48.85       58.35      9.84 o 
   5  12   1       16.62       10.00      6.48 o 
   6  12   1       14.61       21.81      6.90 o 
   7  12   1      278.35      309.18     15.17 o 
   8  12   1       82.38       98.22      9.88 o 
   9  12   1      265.27      260.34     14.49 o 
  10  12   1        8.36        2.55      6.61 o 
  11  12   1        9.68        5.58      7.02 o 
  -2  13   1        3.41        1.20      8.51 o 
  -1  13   1        6.31        3.15      8.43 o 
   0  13   1        0.16       -2.00      7.38 o 
   1  13   1      106.95      136.67     12.91 o 
 -30   0   2       22.71       34.11     11.06 o 
 -29   0   2      111.94      194.04     17.36 o 
 -28   0   2     1552.40     1636.95     50.35 o 
 -27   0   2      445.90      452.88     22.56 o 
 -26   0   2        2.08        5.28      7.42 o 
 -25   0   2      118.94       96.92     11.77 o 
 -24   0   2      161.49      165.88     14.40 o 
 -23   0   2      231.97      239.39     15.59 o 
 -22   0   2      923.76      912.69     32.98 o 
 -21   0   2     1070.97     1193.87     33.83 o 
 -20   0   2     6095.95     6028.41    107.05 o 
 -19   0   2     6847.90     6629.70    116.39 o 
 -18   0   2     3941.07     3702.67     67.89 o 
 -17   0   2      252.27      249.50      9.51 o 
 -16   0   2      512.96      540.86     22.83 o 
 -15   0   2     2980.58     2820.65     51.95 o 
 -14   0   2     5709.85     5676.12     98.53 o 
 -13   0   2       12.63       13.41      4.39 o 
 -12   0   2      872.93      926.26     19.35 o 
 -11   0   2     7953.88     8842.47    149.11 o 
 -10   0   2    17327.73    18003.03    298.29 o 
  -9   0   2     5806.87     6026.56     87.24 o 
  -8   0   2     5958.41     5928.89    159.45 o 
  -7   0   2      624.93      610.94     10.22 o 
  -6   0   2     5877.75     5638.65     87.66 o 
  -5   0   2     3081.31     2870.46     73.87 o 
  -4   0   2    23632.18    22290.41    367.07 o 
  -3   0   2     1440.61     1502.21     22.54 o 
  -2   0   2      367.10      294.18      5.05 o 
  -1   0   2    14291.97    13877.53    162.09 o 
   0   0   2     1195.54     1029.49     14.43 o 
   1   0   2      726.61      778.10     14.55 o 
   2   0   2    13516.87    13346.38    189.19 o 
   3   0   2       72.92       58.09      3.41 o 
   4   0   2     1264.22     1260.04     23.53 o 
   5   0   2       76.96       78.60      4.13 o 
   6   0   2     9043.48     9363.79    156.89 o 
   7   0   2     2313.64     2335.37     49.45 o 
   8   0   2     3337.28     3445.70     71.50 o 
   9   0   2       46.67       52.53      4.31 o 
  10   0   2      910.22      869.36     19.09 o 
  11   0   2      370.52      393.65     11.37 o 
  12   0   2     4919.94     4908.45     86.49 o 
  13   0   2      136.12      200.35     49.70 o 
  14   0   2     2868.43     3005.72     56.04 o 
  15   0   2       23.93       17.78     11.81 o 
  16   0   2      245.52      202.68      9.71 o 
  17   0   2       22.82       23.72      5.48 o 
  18   0   2     2236.09     2177.07     44.23 o 
  19   0   2      460.55      476.41     19.08 o 
  20   0   2     2513.96     2499.93     50.52 o 
  21   0   2       21.86       69.35     17.89 o 
  22   0   2      483.58      498.22     17.09 o 
  23   0   2      125.97      132.32     18.62 o 
  24   0   2      540.06      542.28     18.77 o 
  25   0   2       27.89       49.78      9.28 o 
  26   0   2      153.55      240.41     18.15 o 
  27   0   2      548.66      522.48     24.79 o 
  28   0   2      234.19      250.70     22.98 o 
  29   0   2      321.35      389.67     43.86 o 
 -30   1   2        8.64       19.92      7.19 o 
 -29   1   2      360.73      339.92     15.51 o 
 -28   1   2      196.47      202.10     12.32 o 
 -27   1   2        7.27        6.70      5.48 o 
 -26   1   2        0.12        9.53      5.38 o 
 -25   1   2      154.67      174.79     10.71 o 
 -24   1   2       10.46        6.18      4.77 o 
 -23   1   2       39.60       35.55      5.74 o 
 -22   1   2       48.85       41.08      4.99 o 
 -21   1   2       77.67       86.73      7.73 o 
 -20   1   2       65.02       66.59      5.35 o 
 -19   1   2      265.84      276.70      7.58 o 
 -18   1   2      139.13      122.63      5.33 o 
 -17   1   2        2.44        3.17      2.22 o 
 -16   1   2      277.17      266.63      6.63 o 
 -15   1   2      188.88      195.91      8.62 o 
 -14   1   2     2495.13     2417.44     31.82 o 
 -13   1   2      323.76      372.79      7.30 o 
 -12   1   2      193.86      212.02      8.88 o 
 -11   1   2     1235.04     1367.01     21.17 o 
 -10   1   2     6026.31     6196.88     68.44 o 
  -9   1   2      136.90      118.04      2.98 o 
  -8   1   2      142.29      145.40      3.03 o 
  -7   1   2       13.67       14.23      1.24 o 
  -6   1   2    15424.13    14846.24    159.69 o 
  -5   1   2     3786.99     3631.18     42.65 o 
  -4   1   2     2814.81     2636.67     29.40 o 
  -3   1   2     1642.14     1663.28     19.01 o 
  -2   1   2     4148.16     3825.29     39.58 o 
  -1   1   2    29182.19    28048.19    283.99 o 
   0   1   2     9907.38     9196.73     93.34 o 
   1   1   2     8082.35     8112.52     77.74 o 
   2   1   2    11093.16    10800.30    109.87 o 
   3   1   2     3970.18     3900.78     45.93 o 
   4   1   2    19787.04    20068.77    215.72 o 
   5   1   2       35.52       41.31      2.00 o 
   6   1   2      103.37      121.35      4.77 o 
   7   1   2     2090.03     2237.83     28.59 o 
   8   1   2    23515.69    24029.75    449.00 o 
   9   1   2     5583.20     6179.37     89.30 o 
  10   1   2     1917.75     2015.37     26.99 o 
  11   1   2        4.49        9.71      2.16 o 
  12   1   2     6666.50     6493.91     85.58 o 
  13   1   2     1431.20     1351.80     20.05 o 
  14   1   2        0.36       10.62      5.66 o 
  15   1   2        1.55        1.01      2.53 o 
  16   1   2     4705.65     4451.56     57.20 o 
  17   1   2     5905.07     5668.08     71.65 o 
  19   1   2     1230.53     1165.66     19.68 o 
  20   1   2       88.76      124.63      7.18 o 
  21   1   2       17.67       15.21      3.85 o 
  22   1   2       50.97       59.97      5.29 o 
  23   1   2      305.48      310.96     10.00 o 
  24   1   2       18.75       26.61      5.11 o 
  25   1   2        0.06       11.07      7.04 o 
  26   1   2     1352.68     1397.74     31.18 o 
  27   1   2      457.92      547.48     22.42 o 
  28   1   2      132.61      134.38     13.50 o 
 -30   2   2      255.03      304.99     15.45 o 
 -29   2   2        1.78       16.72      6.57 o 
 -28   2   2      305.76      343.37     14.85 o 
 -27   2   2       34.96       43.71      7.10 o 
 -26   2   2       15.61       22.18      6.08 o 
 -25   2   2       51.33       50.68      8.12 o 
 -24   2   2      185.14      210.63     11.12 o 
 -23   2   2      395.91      423.96     15.22 o 
 -22   2   2      324.18      320.45     10.48 o 
 -21   2   2      679.34      631.51     14.75 o 
 -20   2   2       33.98       36.13      6.01 o 
 -19   2   2     3983.40     3798.19     49.77 o 
 -18   2   2     1453.57     1328.53     20.41 o 
 -17   2   2       90.95       70.83      4.39 o 
 -16   2   2       19.72       25.08      2.83 o 
 -15   2   2      781.31      783.28     26.05 o 
 -14   2   2     8507.08     8437.42    101.94 o 
 -13   2   2      180.06      161.69      4.88 o 
 -12   2   2      718.72      810.57     12.67 o 
 -11   2   2      185.22      201.15     14.36 o 
 -10   2   2    19211.34    19967.54    234.42 o 
  -9   2   2       32.53       64.80      2.93 o 
  -8   2   2     1779.00     1877.10     24.42 o 
  -7   2   2      135.82      137.64      3.66 o 
  -6   2   2     5534.03     5543.23     73.38 o 
  -5   2   2        9.77       22.43      4.90 o 
  -4   2   2       68.99       64.35      3.17 o 
  -3   2   2     3794.98     3816.04     45.96 o 
  -2   2   2     2138.91     2160.80     24.90 o 
  -1   2   2    21452.46    20572.24    269.90 o 
   0   2   2      810.55      906.59     13.34 o 
   1   2   2     7320.37     7489.53    157.02 o 
   2   2   2      464.42      440.03      7.70 o 
   3   2   2      896.84      940.79     13.15 o 
   4   2   2     1160.74     1202.85     18.07 o 
   5   2   2      293.85      280.48      4.53 o 
   6   2   2      685.83      747.29      9.99 o 
   7   2   2        0.00       -0.54      1.49 o 
   8   2   2       13.32       24.08      2.15 o 
   9   2   2      597.94      639.38     10.56 o 
  10   2   2     1563.52     1542.24     21.53 o 
  11   2   2     1110.91     1146.29     17.15 o 
  12   2   2        0.36        0.85      2.03 o 
  13   2   2       19.89       18.43      2.79 o 
  14   2   2       10.99        9.03      2.50 o 
  15   2   2       77.23       86.05      5.04 o 
  16   2   2      479.00      453.45     10.16 o 
  17   2   2      592.28      600.75     15.65 o 
  18   2   2      437.31      446.04     14.81 o 
  19   2   2        4.37        7.03      5.81 o 
  20   2   2        3.27        8.06      3.60 o 
  21   2   2      185.66      181.19      7.90 o 
  22   2   2       11.81       18.62      4.53 o 
  23   2   2      154.16      155.11      7.78 o 
  24   2   2       81.93       76.91      6.09 o 
  25   2   2        5.90        9.38      8.14 o 
  26   2   2      520.72      514.78     17.97 o 
  27   2   2      237.54      267.54     22.07 o 
  28   2   2      716.67      859.68     42.15 o 
 -30   3   2      153.03      190.53     16.54 o 
 -29   3   2       99.77      127.06     10.62 o 
 -28   3   2       40.69       48.75     10.82 o 
 -27   3   2       15.70       20.29      6.11 o 
 -26   3   2       40.08       44.97      6.85 o 
 -25   3   2       95.52      109.92      8.96 o 
 -24   3   2       55.18       54.55      7.44 o 
 -23   3   2      395.02      368.15     11.55 o 
 -22   3   2      260.98      250.98      9.63 o 
 -21   3   2      445.56      405.81     11.61 o 
 -20   3   2       32.78       35.93      4.05 o 
 -19   3   2      531.18      552.10     11.39 o 
 -18   3   2        0.00       -3.63      2.42 o 
 -17   3   2      283.34      302.06      7.77 o 
 -16   3   2      257.22      216.34      6.34 o 
 -15   3   2      107.55      108.88      4.74 o 
 -14   3   2      224.66      230.10      6.24 o 
 -13   3   2      619.35      621.44     13.13 o 
 -12   3   2      777.94      819.91     17.27 o 
 -11   3   2       64.52       72.15      3.59 o 
 -10   3   2     7559.81     7753.20     93.41 o 
  -9   3   2      148.90      138.01      4.34 o 
  -8   3   2        5.52        7.72      1.80 o 
  -7   3   2     1492.34     1408.09     19.23 o 
  -6   3   2     1487.49     1459.72     19.68 o 
  -5   3   2     1917.29     1866.04     24.23 o 
  -4   3   2     4645.04     4659.21     67.69 o 
  -3   3   2     1100.15     1082.51     14.93 o 
  -2   3   2    11361.10    11651.75    138.40 o 
  -1   3   2     3750.00     3954.19     44.66 o 
   0   3   2    32960.01    33519.54    551.38 o 
   1   3   2      132.17      110.73      3.14 o 
   2   3   2     1713.17     1721.71     18.94 o 
   3   3   2      837.23      784.91     10.77 o 
   4   3   2     4658.45     4872.11     54.03 o 
   5   3   2      635.65      651.78      8.89 o 
   6   3   2      839.89      856.89     14.46 o 
   7   3   2       71.92       75.12      3.41 o 
   8   3   2    23072.61    23928.69    280.43 o 
   9   3   2     2258.70     2353.31     30.95 o 
  10   3   2     1992.96     2181.21     29.17 o 
  11   3   2      318.97      331.34      7.44 o 
  12   3   2     4827.29     4999.49     62.63 o 
  13   3   2      139.29      171.47     12.15 o 
  14   3   2       41.96       32.45      3.28 o 
  15   3   2       52.85       52.80      3.97 o 
  16   3   2      339.62      313.06      8.28 o 
  17   3   2      258.94      264.58      8.99 o 
  18   3   2     3577.73     3315.03     44.93 o 
  19   3   2      445.44      456.39     19.95 o 
  20   3   2      288.81      274.99      8.97 o 
  21   3   2        4.14        4.63      3.47 o 
  22   3   2       44.82       48.68      6.09 o 
  23   3   2        1.76        4.79      4.82 o 
  24   3   2      109.48      112.24      9.86 o 
  25   3   2        6.83        5.35      6.06 o 
  26   3   2        4.72       -6.67      5.75 o 
  27   3   2        0.00        4.83      7.72 o 
  28   3   2       19.35       45.84     10.53 o 
 -29   4   2      364.43      454.77     24.71 o 
 -28   4   2        8.23       10.06      8.30 o 
 -27   4   2        4.42        6.41      6.10 o 
 -26   4   2       46.01       56.75      7.59 o 
 -25   4   2       14.36        5.89      5.45 o 
 -24   4   2       50.06       47.09      6.02 o 
 -23   4   2        4.15        6.55      4.64 o 
 -22   4   2       20.78       21.12      4.76 o 
 -21   4   2      249.39      247.88      9.65 o 
 -20   4   2     4503.31     4149.40     67.64 o 
 -19   4   2      163.73      143.52      6.44 o 
 -18   4   2      821.52      888.00     15.71 o 
 -17   4   2      320.40      309.25      8.02 o 
 -16   4   2      116.31      102.79      8.64 o 
 -15   4   2        3.52        4.18      2.55 o 
 -14   4   2      784.65      899.18     14.98 o 
 -13   4   2       53.69       59.37      3.77 o 
 -12   4   2       62.43       84.29      4.31 o 
 -11   4   2     4624.95     4902.00     61.14 o 
 -10   4   2     2535.51     2503.19     33.12 o 
  -9   4   2      236.46      231.12      5.98 o 
  -8   4   2      414.18      434.91      8.38 o 
  -7   4   2      258.62      293.62      7.77 o 
  -6   4   2      188.09      252.37      7.51 o 
  -5   4   2      749.59      841.52     14.65 o 
  -4   4   2      296.99      310.63      6.42 o 
  -3   4   2      368.67      346.31      9.14 o 
  -2   4   2     7201.90     7403.62     88.60 o 
  -1   4   2        7.74        9.01      2.20 o 
   0   4   2    11137.53    11660.88    155.35 o 
   1   4   2      262.60      288.11      9.33 o 
   2   4   2      744.92      758.83     16.54 o 
   3   4   2      282.62      304.31      6.60 o 
   4   4   2       43.64       57.33      3.99 o 
   5   4   2       56.48       84.58      3.47 o 
   6   4   2      503.12      566.90      9.66 o 
   7   4   2      104.29      106.05      3.81 o 
   8   4   2      181.75      208.53      5.33 o 
   9   4   2      182.91      183.97      5.15 o 
  10   4   2      368.83      401.69      9.30 o 
  11   4   2       99.20      114.02      6.13 o 
  12   4   2       89.42       90.20      4.34 o 
  13   4   2       21.21       20.55      2.80 o 
  14   4   2       79.72       62.12      4.10 o 
  15   4   2        4.90        7.43      2.83 o 
  16   4   2      137.24      110.16      5.55 o 
  17   4   2      213.71      175.29      6.90 o 
  18   4   2     1006.87      885.20     16.28 o 
  19   4   2       16.90       26.06      5.19 o 
  20   4   2        7.47       -0.88      4.30 o 
  21   4   2        1.27        0.49      4.17 o 
  22   4   2      452.38      452.50     13.92 o 
  23   4   2       30.06       19.61      6.32 o 
  24   4   2       81.56       84.77      8.84 o 
  25   4   2        5.94        6.25      6.14 o 
  26   4   2       83.89       91.33      9.97 o 
  27   4   2      536.28      567.76     20.15 o 
 -28   5   2       38.28       36.65     10.29 o 
 -27   5   2      106.43      110.91     16.83 o 
 -26   5   2       54.15       50.47     10.61 o 
 -25   5   2      176.85      169.28     12.73 o 
 -24   5   2       18.27       15.44      4.96 o 
 -23   5   2       12.68       12.36      4.84 o 
 -22   5   2       72.86       73.11      6.57 o 
 -21   5   2      464.30      478.55     13.42 o 
 -20   5   2      133.37      138.00      8.04 o 
 -19   5   2     1935.26     1797.73     27.25 o 
 -18   5   2       37.46       19.98      3.61 o 
 -17   5   2      472.86      446.98     10.33 o 
 -16   5   2        5.23       -5.16      3.44 o 
 -15   5   2        1.48        2.54      2.73 o 
 -14   5   2      115.51      129.43      5.72 o 
 -13   5   2     1012.85     1109.39     17.91 o 
 -12   5   2       11.39       13.63      2.95 o 
 -11   5   2     5376.23     5384.18     67.34 o 
 -10   5   2      102.83      120.04      5.23 o 
  -9   5   2     3222.31     3414.12     44.09 o 
  -8   5   2     1044.56     1052.71     16.45 o 
  -7   5   2      414.67      442.07      8.95 o 
  -6   5   2        0.43        2.23      2.01 o 
  -5   5   2      118.43      152.77      5.13 o 
  -4   5   2     5177.99     5689.92     76.81 o 
  -3   5   2     3572.60     3707.71     51.39 o 
  -2   5   2     3062.70     3117.51     45.46 o 
  -1   5   2     3783.22     3908.21     48.69 o 
   0   5   2    13086.13    13760.40    162.42 o 
   1   5   2      581.43      662.96     11.12 o 
   2   5   2     3193.94     3392.47     47.12 o 
   3   5   2     1304.56     1402.83     19.82 o 
   4   5   2      907.99      952.36     14.63 o 
   5   5   2       28.99       34.47      2.76 o 
   6   5   2     1507.60     1523.70     21.61 o 
   7   5   2     4239.14     4478.00     62.50 o 
   8   5   2       55.44       58.84      3.63 o 
   9   5   2     4804.67     5068.94     63.27 o 
  10   5   2       17.30       11.93      2.47 o 
  11   5   2       17.59       32.87      4.50 o 
  12   5   2       79.62      116.22      6.16 o 
  13   5   2      514.98      492.04     10.23 o 
  14   5   2      202.38      201.87      7.31 o 
  15   5   2      418.49      440.86     10.05 o 
  16   5   2       87.00      123.25      7.60 o 
  17   5   2      188.61      195.38      9.52 o 
  18   5   2     1178.37     1086.11     22.19 o 
  19   5   2       75.05      107.77      7.91 o 
  20   5   2      175.37      176.70     16.50 o 
  21   5   2       40.03       41.42      6.07 o 
  22   5   2       14.25       25.09      5.55 o 
  23   5   2      156.07      142.42     12.14 o 
  24   5   2       41.93       44.60      7.82 o 
  25   5   2       12.54       10.11      6.86 o 
  26   5   2       24.42       32.95      8.78 o 
 -27   6   2      108.83      129.89     17.58 o 
 -26   6   2      435.31      471.31     22.99 o 
 -25   6   2        0.57       -7.40      5.62 o 
 -24   6   2       56.64       66.19      8.51 o 
 -23   6   2      197.86      204.67     19.09 o 
 -22   6   2      132.43      156.00      9.01 o 
 -21   6   2       16.52       28.59      5.23 o 
 -20   6   2      481.56      445.87     13.15 o 
 -19   6   2      600.85      587.47     12.92 o 
 -18   6   2      472.88      517.14     11.90 o 
 -17   6   2      221.68      231.43      7.99 o 
 -16   6   2      234.04      241.35      7.87 o 
 -15   6   2        1.36        5.75      3.03 o 
 -14   6   2     1083.61     1025.16     17.67 o 
 -13   6   2       47.73       38.35      4.78 o 
 -12   6   2      207.50      237.37      7.53 o 
 -11   6   2      325.74      331.99      8.59 o 
 -10   6   2     1881.68     1794.75     26.16 o 
  -9   6   2       10.92       17.01      3.26 o 
  -8   6   2     1685.51     1621.95     23.77 o 
  -7   6   2      183.56      195.89      6.30 o 
  -6   6   2       19.34       26.37      3.16 o 
  -5   6   2        1.07        1.24      2.24 o 
  -4   6   2      270.65      251.45      6.70 o 
  -3   6   2     1550.84     1633.17     23.25 o 
  -2   6   2      321.48      309.97      8.81 o 
  -1   6   2    10840.32    11259.65    215.50 o 
   0   6   2     1324.64     1354.23     20.65 o 
   1   6   2     3933.05     4215.90     53.04 o 
   2   6   2        1.03       -0.31      2.10 o 
   3   6   2      683.05      703.84     13.37 o 
   4   6   2       20.09       30.94      3.05 o 
   5   6   2      846.78      832.76     13.86 o 
   6   6   2      288.97      273.85      7.04 o 
   7   6   2      238.30      241.92      6.72 o 
   8   6   2       70.94       77.25      4.36 o 
   9   6   2     1368.08     1298.96     19.98 o 
  10   6   2       39.30       36.98      3.70 o 
  11   6   2     1756.34     1754.28     25.56 o 
  12   6   2        3.75        1.14      2.63 o 
  13   6   2       62.90       48.56      5.18 o 
  14   6   2      187.72      172.08      8.60 o 
  15   6   2      310.98      288.14     18.19 o 
  16   6   2       77.02       75.61      6.50 o 
  17   6   2     3358.76     3107.31     53.19 o 
  18   6   2       78.13       74.10      7.12 o 
  19   6   2      494.16      474.23     14.24 o 
  20   6   2        1.92        2.61      4.91 o 
  21   6   2      597.42      597.25     16.44 o 
  22   6   2      236.03      241.28     14.17 o 
  23   6   2      291.24      293.67     16.91 o 
  24   6   2       19.86       18.77      8.50 o 
  25   6   2       67.92       78.34     11.37 o 
 -26   7   2      216.74      248.57     15.14 o 
 -25   7   2      182.35      194.78     13.40 o 
 -24   7   2       42.61       44.53      8.41 o 
 -23   7   2        0.84       -2.87      6.00 o 
 -22   7   2        7.04        0.15      5.79 o 
 -21   7   2      186.74      184.12     18.20 o 
 -20   7   2       45.55       51.79      7.73 o 
 -19   7   2     1888.93     1798.23     31.95 o 
 -18   7   2        1.64       -4.93      5.15 o 
 -17   7   2      573.09      553.45     12.70 o 
 -16   7   2        1.08        0.23      3.31 o 
 -15   7   2      150.09      155.06      7.33 o 
 -14   7   2      289.10      289.29      8.96 o 
 -13   7   2        1.77       -1.05      3.33 o 
 -12   7   2      376.14      356.62      9.69 o 
 -11   7   2      121.99      116.88      6.55 o 
 -10   7   2      176.23      156.23      6.89 o 
  -9   7   2      347.46      334.34      9.05 o 
  -8   7   2     1203.38     1158.79     18.99 o 
  -7   7   2        3.33        1.20      2.82 o 
  -6   7   2        3.26        2.96      2.71 o 
  -5   7   2        6.45        6.24      2.81 o 
  -4   7   2     1491.73     1525.84     25.14 o 
  -3   7   2     1232.12     1275.39     19.74 o 
  -2   7   2      124.88       99.61      5.03 o 
  -1   7   2        3.24        0.64      2.49 o 
   0   7   2      470.54      447.86      9.48 o 
   1   7   2      122.79       98.44      4.92 o 
   2   7   2      308.20      312.08      7.94 o 
   3   7   2       95.13      119.75      5.34 o 
   4   7   2        5.57        6.41      2.71 o 
   5   7   2        1.63        4.47      2.85 o 
   6   7   2     2940.51     2813.39     37.93 o 
   7   7   2      441.02      417.47     12.11 o 
   8   7   2     1367.18     1331.04     20.78 o 
   9   7   2       65.31       74.34      4.85 o 
  10   7   2       91.68       95.46      7.60 o 
  11   7   2        0.89        2.67      3.91 o 
  12   7   2     1577.35     1492.06     26.75 o 
  13   7   2       53.69       51.48      5.64 o 
  14   7   2      105.13      108.96      7.46 o 
  15   7   2        4.27        2.86      4.32 o 
  16   7   2       82.20       83.17      7.21 o 
  17   7   2     1421.92     1332.65     26.12 o 
  18   7   2        4.84        7.93      5.61 o 
  19   7   2      457.56      467.84     16.27 o 
  20   7   2       67.73       65.55      8.10 o 
  21   7   2        1.53       -5.03      5.11 o 
  22   7   2        0.01       -9.66      6.72 o 
  23   7   2      671.84      710.04     26.07 o 
  24   7   2      424.23      462.34     24.30 o 
 -24   8   2        7.10       14.68     11.12 o 
 -23   8   2      161.30      163.45     17.71 o 
 -22   8   2       26.80       20.06     10.90 o 
 -21   8   2       38.19       37.86      7.75 o 
 -20   8   2      142.02      161.19     11.71 o 
 -19   8   2       86.31       64.03      8.43 o 
 -18   8   2       48.97       54.88      6.28 o 
 -17   8   2        0.94        4.75      4.30 o 
 -16   8   2      117.11      126.91      7.22 o 
 -15   8   2      488.86      469.03     12.06 o 
 -14   8   2     2181.45     2164.36     32.49 o 
 -13   8   2      323.86      329.39     10.00 o 
 -12   8   2       87.48       81.34      5.85 o 
 -11   8   2      217.60      231.69     11.10 o 
 -10   8   2      865.78      850.66     16.20 o 
  -9   8   2     1251.74     1214.57     20.54 o 
  -8   8   2     2889.61     2823.05     39.29 o 
  -7   8   2      136.31      134.33      6.66 o 
  -6   8   2     1229.31     1224.66     22.44 o 
  -5   8   2      283.94      277.04      8.35 o 
  -4   8   2       15.16       11.02      3.80 o 
  -3   8   2        9.58       16.41      3.44 o 
  -2   8   2      287.14      247.19      7.59 o 
  -1   8   2      683.85      727.48     13.90 o 
   0   8   2       13.68        7.34      3.02 o 
   1   8   2       56.08       67.16      4.66 o 
   2   8   2       54.46       48.54      4.72 o 
   3   8   2        0.60        1.51      2.92 o 
   4   8   2      684.22      733.39     13.76 o 
   5   8   2        1.18        4.36      3.10 o 
   6   8   2     1298.17     1220.56     19.85 o 
   7   8   2      635.70      604.81     12.46 o 
   8   8   2        0.07       -3.69      3.33 o 
   9   8   2      389.27      410.20     11.72 o 
  10   8   2       17.22       16.44      5.14 o 
  11   8   2      138.01      151.04      9.54 o 
  12   8   2      448.82      427.63     14.56 o 
  13   8   2      459.44      448.31     15.26 o 
  14   8   2      212.22      197.82     11.37 o 
  15   8   2      193.47      201.75     14.60 o 
  16   8   2       29.65       30.42      6.43 o 
  17   8   2      235.66      207.05     12.08 o 
  18   8   2        9.24        7.92      7.49 o 
  19   8   2       76.46       70.29      9.84 o 
  20   8   2       23.65       30.98      7.05 o 
  21   8   2       19.32       20.28      9.01 o 
  22   8   2        0.08       -0.43     10.83 o 
 -22   9   2       37.51       42.73      9.47 o 
 -21   9   2      403.14      410.75     19.35 o 
 -20   9   2        1.14        5.74      7.28 o 
 -19   9   2       20.80       28.93      7.47 o 
 -18   9   2        8.18        9.20      6.38 o 
 -17   9   2       97.04      100.06      9.43 o 
 -16   9   2        1.49        0.96      6.14 o 
 -15   9   2        0.22       -2.70      4.28 o 
 -14   9   2       11.69        1.13      3.88 o 
 -13   9   2      207.52      234.76     10.50 o 
 -12   9   2      125.73      115.73      7.05 o 
 -11   9   2       91.25       90.92      6.36 o 
 -10   9   2       50.01       26.51      4.69 o 
  -9   9   2        0.55       -0.54      3.52 o 
  -8   9   2       40.07       33.42      4.86 o 
  -7   9   2        1.10       -1.15      3.86 o 
  -6   9   2      164.33      189.34      8.11 o 
  -5   9   2      147.71      135.26      6.92 o 
  -4   9   2      103.89       95.29      5.90 o 
  -3   9   2       97.95      113.48      6.37 o 
  -2   9   2      185.94      145.67      6.89 o 
  -1   9   2      247.35      295.16     10.77 o 
   0   9   2       23.11        1.14      3.32 o 
   1   9   2       58.20       72.64      5.32 o 
   2   9   2        0.89       -2.15      3.16 o 
   3   9   2        0.00       -2.04      3.43 o 
   4   9   2      304.47      329.64     10.52 o 
   5   9   2      791.23      781.60     16.83 o 
   6   9   2       43.26       37.79     10.24 o 
   7   9   2        6.63       -3.55      4.41 o 
   8   9   2       90.23       86.29      7.99 o 
   9   9   2       69.26       68.73      7.47 o 
  10   9   2       16.86       16.41      5.61 o 
  11   9   2      283.99      286.51     13.23 o 
  12   9   2      689.19      631.08     18.60 o 
  13   9   2       73.42       74.93      8.16 o 
  14   9   2        9.18       -1.59      5.43 o 
  15   9   2        8.78        5.37      5.69 o 
  16   9   2       90.51       95.08      9.18 o 
  17   9   2      258.45      261.46     14.09 o 
  18   9   2       72.65       87.69      9.40 o 
  19   9   2       13.80        9.59      6.54 o 
  20   9   2       77.60       65.83     11.39 o 
 -20  10   2        0.01       13.26      8.92 o 
 -19  10   2      423.93      453.22     20.57 o 
 -18  10   2      289.64      348.22     19.67 o 
 -17  10   2      558.10      589.54     22.86 o 
 -16  10   2        6.86       17.43      8.96 o 
 -15  10   2      128.56      147.05     10.27 o 
 -14  10   2       10.61        3.34      4.99 o 
 -13  10   2       53.63       67.53      7.23 o 
 -12  10   2      186.46      194.68     10.29 o 
 -11  10   2       95.83      103.38      8.17 o 
 -10  10   2      163.84      134.57     10.16 o 
  -9  10   2        0.16        5.68      4.15 o 
  -8  10   2        0.00        0.72      3.83 o 
  -7  10   2        1.25       -1.00      3.82 o 
  -6  10   2      141.94      164.79      8.12 o 
  -5  10   2       20.65       22.01      4.52 o 
  -4  10   2      356.20      305.34      9.74 o 
  -3  10   2        0.03        3.90      3.71 o 
  -2  10   2       18.38        5.34      4.17 o 
  -1  10   2       74.42       57.70      5.96 o 
   0  10   2       87.93       77.93      6.57 o 
   1  10   2      128.20      109.71      7.34 o 
   2  10   2      129.67      101.19      7.23 o 
   3  10   2        0.00       -4.26      3.94 o 
   4  10   2       86.45      114.92      8.99 o 
   5  10   2       10.70        9.78      6.14 o 
   6  10   2       14.73       13.72      5.87 o 
   7  10   2      362.97      391.00     14.49 o 
   8  10   2      260.87      281.01     13.68 o 
   9  10   2      190.62      199.28     23.53 o 
  10  10   2       73.62       80.72      8.57 o 
  11  10   2       91.28      127.73     10.15 o 
  12  10   2      401.30      378.30     14.92 o 
  13  10   2      104.63       95.28      9.28 o 
  14  10   2        0.48       -2.36      6.62 o 
  15  10   2      250.92      305.64     14.99 o 
  16  10   2       56.64       63.29      8.65 o 
  17  10   2        2.74        9.32      8.52 o 
  18  10   2        3.02       -2.08      6.27 o 
 -16  11   2       10.81       25.41      8.76 o 
 -15  11   2        0.27        0.69      6.30 o 
 -14  11   2        0.14       -4.21      5.62 o 
 -13  11   2      164.98      182.18     11.88 o 
 -12  11   2      143.71      163.64     11.33 o 
 -11  11   2     1224.55     1178.14     27.62 o 
 -10  11   2      137.62      141.59     10.46 o 
  -9  11   2       65.86       87.24      9.60 o 
  -8  11   2      428.02      390.14     14.16 o 
  -7  11   2        0.00        0.94      4.55 o 
  -6  11   2      217.06      188.96      9.92 o 
  -5  11   2       22.04       36.49      6.68 o 
  -4  11   2        0.44        4.45      4.49 o 
  -3  11   2       69.10       73.09     13.06 o 
  -2  11   2       91.71       97.47      7.55 o 
  -1  11   2       65.13       61.85      6.56 o 
   0  11   2      355.40      359.20     15.85 o 
   1  11   2      318.56      295.21     11.29 o 
   2  11   2       41.68       21.19      5.96 o 
   3  11   2       17.28        7.84      8.96 o 
   4  11   2        0.01       -3.77      5.26 o 
   5  11   2       56.86       81.49      8.59 o 
   6  11   2      766.82      769.83     21.41 o 
   7  11   2       81.91       97.44      9.80 o 
   8  11   2      230.90      207.59     12.59 o 
   9  11   2        1.27       -1.67      5.65 o 
  10  11   2       34.90       33.39      9.30 o 
  11  11   2        3.22        1.09      6.37 o 
  12  11   2       66.04       62.11      8.85 o 
  13  11   2        4.12       -1.26      6.18 o 
  14  11   2        6.47        9.20      6.58 o 
 -12  12   2       95.46      113.28     16.97 o 
 -11  12   2      272.29      259.12     15.86 o 
 -10  12   2       94.22      126.51     11.74 o 
  -9  12   2      446.97      430.06     18.15 o 
  -8  12   2       14.08       16.79      8.34 o 
  -7  12   2      113.52      137.45     12.00 o 
  -6  12   2        2.13        9.67      6.96 o 
  -5  12   2       31.29       33.00      6.97 o 
  -4  12   2      185.20      183.76     11.72 o 
  -3  12   2        5.43       13.61      6.20 o 
  -2  12   2      138.54      130.04      9.96 o 
  -1  12   2       79.28       68.12      9.54 o 
   0  12   2       60.54       58.70      8.15 o 
   1  12   2      298.98      323.69     17.11 o 
   2  12   2      101.54      105.30      9.57 o 
   3  12   2      323.82      316.62     14.90 o 
   4  12   2       93.74      103.96      9.80 o 
   5  12   2      123.90      135.79     10.88 o 
   6  12   2       39.80       47.20     13.77 o 
   7  12   2     1777.26     1793.64     40.43 o 
   8  12   2       54.41       71.60      9.22 o 
   9  12   2      887.07      964.38     25.99 o 
  10  12   2      196.99      206.83     13.68 o 
 -31   1   3        8.03       -2.15      6.52 o 
 -30   1   3        0.09       -2.51      6.27 o 
 -29   1   3        0.25        2.36      6.28 o 
 -28   1   3       11.42       11.15      5.98 o 
 -27   1   3       16.99       11.12      5.62 o 
 -26   1   3        0.63       -4.91      4.77 o 
 -25   1   3        0.98        0.76      4.68 o 
 -24   1   3       48.32       41.42      6.51 o 
 -23   1   3        0.35       -2.47      4.07 o 
 -22   1   3       34.59       35.17      5.67 o 
 -21   1   3      133.49      144.28      7.18 o 
 -20   1   3      279.38      261.91      7.21 o 
 -19   1   3        7.60        4.97      3.12 o 
 -18   1   3      137.38      151.13      6.11 o 
 -17   1   3       35.80       37.88      4.56 o 
 -16   1   3      377.04      356.91      8.58 o 
 -15   1   3      302.86      323.35      8.04 o 
 -14   1   3      125.89      128.70      3.31 o 
 -13   1   3      112.02      144.58      3.96 o 
 -12   1   3     1935.53     2176.84     32.00 o 
 -11   1   3     4399.31     4698.89     63.98 o 
 -10   1   3     2978.07     3137.26     43.72 o 
  -9   1   3        0.79        4.98      1.69 o 
  -8   1   3     3168.62     3190.82     44.85 o 
  -7   1   3       48.95       54.16      2.80 o 
  -6   1   3      698.69      768.45     10.93 o 
  -5   1   3     3400.46     3441.37     38.38 o 
  -4   1   3      651.16      618.88      8.27 o 
  -3   1   3     2521.94     2422.25     29.94 o 
  -2   1   3     3542.77     3561.63     40.19 o 
  -1   1   3    16320.48    15730.09    171.57 o 
   0   1   3     2806.82     2915.33     30.81 o 
   1   1   3     1547.08     1502.32     16.62 o 
   2   1   3       71.36       53.23      2.02 o 
   3   1   3     3968.50     4005.35     44.57 o 
   4   1   3      110.53       92.06      3.57 o 
   5   1   3      458.67      448.89      8.24 o 
   6   1   3     1104.37     1140.86     15.98 o 
   7   1   3     6225.77     6485.15     78.21 o 
   8   1   3     6287.33     6752.63     81.57 o 
   9   1   3     5472.56     5913.89     72.25 o 
  10   1   3      244.28      292.53      6.79 o 
  11   1   3        0.21        2.91      2.04 o 
  12   1   3       26.38       44.22      5.42 o 
  13   1   3      917.07      895.85     14.96 o 
  14   1   3        0.36        3.63      2.61 o 
  15   1   3      100.57      119.19      6.07 o 
  16   1   3      363.10      360.46      9.26 o 
  17   1   3     1027.48      985.47     17.16 o 
  18   1   3       19.41       35.02      5.48 o 
  19   1   3     1204.43     1146.86     21.52 o 
  20   1   3       47.10       54.18      5.62 o 
  21   1   3      221.14      209.33      8.55 o 
  22   1   3       16.22       27.24      4.50 o 
  23   1   3       25.43       30.50      4.73 o 
  24   1   3        9.29       13.14      5.67 o 
  25   1   3       95.64       88.16      6.74 o 
  26   1   3        7.73       15.88      6.55 o 
  27   1   3      139.54      133.59     13.38 o 
  28   1   3        3.06       22.51     10.57 o 
 -30   2   3     1130.89     1215.65     30.13 o 
 -29   2   3        0.01        3.80      6.10 o 
 -28   2   3       20.23       14.67      6.34 o 
 -27   2   3       19.80       26.58      7.56 o 
 -26   2   3       70.49       87.91      9.03 o 
 -25   2   3       98.96       91.35      8.30 o 
 -24   2   3       18.39       18.49      5.42 o 
 -23   2   3       86.14       90.16      7.78 o 
 -22   2   3      189.90      199.68     15.48 o 
 -21   2   3     2638.04     2518.03     39.67 o 
 -20   2   3      713.49      758.39     16.03 o 
 -19   2   3      273.40      269.66      7.16 o 
 -18   2   3     1040.81     1011.26     16.19 o 
 -17   2   3       15.19       18.60      2.49 o 
 -16   2   3        0.12       -1.20      2.14 o 
 -15   2   3        0.46       -0.60      2.18 o 
 -14   2   3      490.19      521.31      9.32 o 
 -13   2   3       65.44       29.68      1.83 o 
 -12   2   3     2385.42     2613.36     30.72 o 
 -11   2   3     5070.93     4949.23     55.48 o 
 -10   2   3     2004.95     2160.47     25.59 o 
  -9   2   3      228.99      229.30      4.92 o 
  -8   2   3      951.94      940.94     12.19 o 
  -7   2   3      984.73     1029.88     13.07 o 
  -6   2   3        1.39        1.04      1.22 o 
  -5   2   3      141.54      152.92      6.15 o 
  -4   2   3     2108.29     2098.90     28.57 o 
  -3   2   3     1975.53     1903.82     26.32 o 
  -2   2   3      364.54      373.01      7.45 o 
  -1   2   3     5882.00     6140.53     68.28 o 
   0   2   3       22.85       26.44      1.60 o 
   1   2   3       74.22       60.44      2.05 o 
   2   2   3     1901.08     1942.01     25.06 o 
   3   2   3     2964.52     3071.17     38.70 o 
   4   2   3       46.07       38.68      2.88 o 
   5   2   3        2.57       10.77      2.24 o 
   6   2   3      180.39      175.94      3.58 o 
   7   2   3       27.70       18.23      1.87 o 
   8   2   3     3480.89     3585.03     45.00 o 
   9   2   3      827.94      862.46     13.48 o 
  10   2   3        1.94       -1.28      1.70 o 
  11   2   3      338.17      396.60      8.27 o 
  12   2   3       78.91       82.78      4.30 o 
  13   2   3     1322.57     1319.10     22.74 o 
  14   2   3      534.53      520.86     10.67 o 
  15   2   3       69.34       48.05      5.77 o 
  16   2   3      568.29      609.35     15.35 o 
  17   2   3       63.24       74.88      5.19 o 
  18   2   3      608.72      568.45     12.42 o 
  19   2   3     1809.43     1779.36     27.43 o 
  20   2   3       54.93       55.30     11.69 o 
  21   2   3      248.18      257.34      8.99 o 
  22   2   3       33.88       41.31      4.94 o 
  23   2   3      339.89      335.44     17.45 o 
  24   2   3       97.97      112.67     14.88 o 
  25   2   3       50.90       58.64      7.07 o 
  26   2   3       85.97      113.64     10.54 o 
  27   2   3      746.72      754.84     27.19 o 
  28   2   3      805.91      946.21     34.18 o 
 -30   3   3        3.07       16.15      7.00 o 
 -29   3   3       21.48       24.21      7.33 o 
 -28   3   3        7.06        5.28      6.03 o 
 -27   3   3        9.91       13.63      6.18 o 
 -26   3   3       62.81       57.64      7.53 o 
 -25   3   3       28.35       24.06      8.32 o 
 -24   3   3      253.73      240.46     12.09 o 
 -23   3   3       77.61       80.76      6.51 o 
 -22   3   3      756.46      725.81     23.43 o 
 -21   3   3        8.47        2.29      3.68 o 
 -20   3   3      339.30      360.67     15.45 o 
 -19   3   3      491.58      411.07      9.19 o 
 -18   3   3       80.69       93.43      4.69 o 
 -17   3   3        0.42        1.39      4.00 o 
 -16   3   3      759.45      766.95     13.16 o 
 -15   3   3      839.59      820.07     13.59 o 
 -14   3   3       22.45       26.79      2.63 o 
 -13   3   3       36.30       64.01      3.43 o 
 -12   3   3     2972.89     3285.61     42.08 o 
 -11   3   3        9.40        5.65      2.44 o 
 -10   3   3     2906.42     3240.55     41.19 o 
  -9   3   3       21.75       14.81      1.95 o 
  -8   3   3     1144.00     1171.38     18.87 o 
  -7   3   3        6.88        2.52      1.64 o 
  -6   3   3      817.88      909.45     13.45 o 
  -5   3   3     7071.31     6514.01     78.26 o 
  -4   3   3      858.79      884.71     12.88 o 
  -3   3   3       57.54       50.52      2.62 o 
  -2   3   3     9050.91     9549.86    251.16 o 
  -1   3   3      569.88      591.15     15.10 o 
   0   3   3     9880.28    10580.95    135.43 o 
   1   3   3      825.39      733.92     10.57 o 
   2   3   3     1375.81     1539.92     19.84 o 
   3   3   3     1262.34     1135.44     18.41 o 
   4   3   3      182.28      194.81      6.83 o 
   5   3   3       69.01       93.37      4.25 o 
   6   3   3      180.00      152.39      5.30 o 
   7   3   3     1311.03     1360.20     28.50 o 
   8   3   3     7165.18     7356.78     81.42 o 
   9   3   3      389.80      387.39      7.73 o 
  10   3   3      388.20      445.40      8.67 o 
  11   3   3        6.82       18.04      3.22 o 
  12   3   3       18.82       21.67      2.76 o 
  13   3   3      163.10      140.66      6.59 o 
  14   3   3       30.16       29.53      3.31 o 
  15   3   3       17.49        6.80      2.78 o 
  16   3   3      619.46      558.45     13.28 o 
  17   3   3       19.77       20.28      4.19 o 
  18   3   3      826.31      841.71     15.81 o 
  19   3   3      189.86      201.78      7.94 o 
  20   3   3      321.95      322.49     11.31 o 
  21   3   3       36.66       46.51      6.06 o 
  22   3   3       47.02       67.53      6.80 o 
  23   3   3      156.26      176.05      9.97 o 
  24   3   3       37.04       32.01      6.00 o 
  25   3   3       53.33       67.06      8.78 o 
  26   3   3       17.80       24.65      7.41 o 
  27   3   3       48.20       54.42      8.83 o 
 -29   4   3        1.52       13.17     10.07 o 
 -28   4   3      114.96      136.80     10.93 o 
 -27   4   3      345.25      374.50     15.37 o 
 -26   4   3       30.10       30.68      9.27 o 
 -25   4   3        0.92        3.77      5.29 o 
 -24   4   3       39.76       39.76      5.57 o 
 -23   4   3       20.80       21.98      4.84 o 
 -22   4   3      174.66      192.62      9.35 o 
 -21   4   3      167.94      158.81      8.37 o 
 -20   4   3     2484.31     2427.73     38.94 o 
 -19   4   3        0.55        1.86      4.47 o 
 -18   4   3       45.43       30.75      4.29 o 
 -17   4   3       80.57       75.71      5.92 o 
 -16   4   3       39.24       72.03      6.75 o 
 -15   4   3       42.09       46.89      3.48 o 
 -14   4   3       84.48       75.12      4.13 o 
 -13   4   3      138.14      124.72      5.01 o 
 -12   4   3      696.62      744.53     12.78 o 
 -11   4   3      255.18      245.50      6.81 o 
 -10   4   3      164.08      183.53      5.51 o 
  -9   4   3     2840.55     2980.87     38.48 o 
  -8   4   3      176.44      177.15      5.21 o 
  -7   4   3      207.09      224.31      5.69 o 
  -6   4   3        7.31       10.99      2.11 o 
  -5   4   3     1690.78     1702.21     23.08 o 
  -4   4   3     1741.39     1714.57     23.10 o 
  -3   4   3        0.80        5.86      1.82 o 
  -2   4   3     4450.65     4639.24     56.80 o 
  -1   4   3     3318.27     3441.53     54.43 o 
   0   4   3     1782.70     1875.08     24.67 o 
   1   4   3      186.63      180.81      5.24 o 
   2   4   3     2513.63     2522.96     35.33 o 
   3   4   3     6124.69     6282.76     87.42 o 
   4   4   3       77.56       96.89      3.00 o 
   5   4   3       17.32       10.55      3.49 o 
   6   4   3      400.08      375.28     10.22 o 
   7   4   3     2296.30     2359.09     35.08 o 
   8   4   3      702.10      749.59     15.16 o 
   9   4   3     1279.35     1281.98     21.72 o 
  10   4   3      132.77      133.46      3.67 o 
  11   4   3      172.47      175.69      5.31 o 
  12   4   3      164.62      163.32     10.31 o 
  13   4   3      508.58      478.22      9.91 o 
  14   4   3      259.21      282.38      7.63 o 
  15   4   3       32.06       48.91      3.86 o 
  16   4   3      187.84      149.46      6.40 o 
  17   4   3     1162.04     1068.43     21.64 o 
  18   4   3      135.45      178.89     12.40 o 
  19   4   3      140.13      134.86      8.39 o 
  20   4   3      119.67      120.14      8.13 o 
  21   4   3      125.71      121.81      8.39 o 
  22   4   3      187.34      199.71     10.51 o 
  23   4   3       24.66       29.61      5.82 o 
  24   4   3       22.51       22.33      5.77 o 
  25   4   3      193.29      218.77     13.72 o 
  26   4   3      258.43      317.10     16.62 o 
 -28   5   3        0.46       10.08      8.94 o 
 -27   5   3      445.87      432.67     22.15 o 
 -26   5   3        0.66        4.40      6.30 o 
 -25   5   3        6.78       15.67      9.12 o 
 -24   5   3      262.66      265.26     11.10 o 
 -23   5   3      254.32      250.23     10.62 o 
 -22   5   3      839.15      775.05     18.68 o 
 -21   5   3      417.94      374.41     11.99 o 
 -20   5   3        3.40        6.06      4.25 o 
 -19   5   3      997.58      907.48     19.08 o 
 -18   5   3       23.47       21.10      3.53 o 
 -17   5   3       88.71       78.64      4.94 o 
 -16   5   3      469.53      485.72     10.51 o 
 -15   5   3      282.92      263.00      7.46 o 
 -14   5   3      707.08      707.85     13.15 o 
 -13   5   3      106.60      120.45      5.37 o 
 -12   5   3        6.48        8.49      2.69 o 
 -11   5   3     2781.72     2683.22     36.05 o 
 -10   5   3      125.65      132.97      5.38 o 
  -9   5   3       24.07       26.14      2.95 o 
  -8   5   3      646.51      634.27     11.45 o 
  -7   5   3      246.06      248.77      6.52 o 
  -6   5   3      264.82      311.41      7.23 o 
  -5   5   3      959.16      982.26     15.25 o 
  -4   5   3     4401.80     4700.88     58.52 o 
  -3   5   3      828.40      988.17     17.94 o 
  -2   5   3     1557.98     1713.73     23.57 o 
  -1   5   3    12476.27    12846.11    165.20 o 
   0   5   3     1374.33     1513.51     21.07 o 
   1   5   3      513.16      683.62     20.94 o 
   2   5   3     3323.98     3474.82     47.69 o 
   3   5   3        2.96        2.03      1.41 o 
   4   5   3      200.02      205.84      5.89 o 
   5   5   3     1700.70     1805.19     24.72 o 
   6   5   3      184.14      172.11      4.68 o 
   7   5   3       25.22       26.74      4.02 o 
   8   5   3      281.55      327.34      8.97 o 
   9   5   3      320.16      349.76      9.67 o 
  10   5   3      629.41      629.15     20.93 o 
  11   5   3      315.23      312.57      7.01 o 
  12   5   3        0.07       -2.19      1.85 o 
  13   5   3        0.23       -2.88      4.25 o 
  14   5   3       36.16       28.17      4.57 o 
  15   5   3       12.26       13.70      4.20 o 
  16   5   3        2.98        3.14      4.78 o 
  17   5   3      988.58      902.46     19.85 o 
  18   5   3      539.71      511.37     15.52 o 
  19   5   3      812.45      765.77     18.31 o 
  20   5   3       19.94       21.91      7.46 o 
  21   5   3      627.92      642.75     17.09 o 
  22   5   3        0.46        1.32      4.97 o 
  23   5   3      114.14      108.77      8.66 o 
  24   5   3       29.13       26.20      7.54 o 
  25   5   3      217.45      230.22     17.30 o 
  26   5   3       34.35       14.62     15.41 o 
 -27   6   3      584.23      623.48     25.26 o 
 -26   6   3       48.07       73.61     11.83 o 
 -25   6   3        0.51        6.48      6.54 o 
 -24   6   3       56.44       53.97      6.72 o 
 -23   6   3      127.17      134.07      8.70 o 
 -22   6   3        5.75        0.03      4.40 o 
 -21   6   3      517.07      454.34     13.48 o 
 -20   6   3      333.99      311.42     11.44 o 
 -19   6   3      312.82      288.09     10.68 o 
 -18   6   3       18.41       15.41      3.77 o 
 -17   6   3       65.37       60.12      4.87 o 
 -16   6   3        0.59        5.20      3.39 o 
 -15   6   3      113.64      116.64      5.99 o 
 -14   6   3        0.01       -3.27      3.70 o 
 -13   6   3      726.80      685.43     13.31 o 
 -12   6   3       20.29       27.61      5.17 o 
 -11   6   3       37.89       41.81      4.06 o 
 -10   6   3      445.03      403.67     12.35 o 
  -9   6   3     1791.84     1775.94     25.78 o 
  -8   6   3        9.31       14.89      2.99 o 
  -7   6   3      435.13      456.16      9.68 o 
  -6   6   3      141.00      154.41      5.88 o 
  -5   6   3     1515.86     1522.87     22.31 o 
  -4   6   3        0.76        1.87      3.03 o 
  -3   6   3      151.17      160.95      7.23 o 
  -2   6   3       11.65       22.29      2.71 o 
  -1   6   3      710.71      690.81     12.00 o 
   0   6   3       35.54       24.04      2.76 o 
   1   6   3      596.05      606.80     16.94 o 
   2   6   3        7.86        1.53      2.09 o 
   3   6   3     2928.57     2947.14     42.31 o 
   4   6   3      807.49      838.66     13.76 o 
   5   6   3       26.57       26.65      3.26 o 
   6   6   3       68.34       71.96      4.47 o 
   7   6   3     1669.26     1668.67     23.91 o 
   8   6   3     1261.96     1226.12     18.67 o 
   9   6   3      896.31      905.94     17.69 o 
  10   6   3       66.56       61.97      5.26 o 
  11   6   3      172.52      159.99      7.77 o 
  12   6   3      120.75      121.25      8.14 o 
  13   6   3      334.90      304.75     10.27 o 
  14   6   3       11.13       18.40      4.46 o 
  15   6   3       17.19       12.48      4.60 o 
  16   6   3       61.00       58.82      7.88 o 
  17   6   3      819.35      717.13     17.61 o 
  18   6   3       10.46       12.84      5.55 o 
  19   6   3      498.41      448.83     21.45 o 
  20   6   3       21.88       19.36      6.20 o 
  21   6   3      316.73      289.06     13.88 o 
  22   6   3       48.75       74.13     12.86 o 
  23   6   3       90.44       99.01     12.09 o 
  24   6   3      147.71      166.91     14.57 o 
 -26   7   3       60.90       72.89     11.96 o 
 -25   7   3        5.45       10.89      8.49 o 
 -24   7   3        7.00       15.51      7.05 o 
 -23   7   3      821.85      830.73     23.55 o 
 -22   7   3      433.56      421.82     18.16 o 
 -21   7   3       61.34       52.35      6.46 o 
 -20   7   3      263.46      263.54     11.31 o 
 -19   7   3      319.72      339.72     12.10 o 
 -18   7   3      430.64      425.25     13.02 o 
 -17   7   3       84.90       84.10      5.91 o 
 -16   7   3        2.95       -4.06      3.25 o 
 -15   7   3      325.18      319.80      9.44 o 
 -14   7   3       52.35       40.15      4.54 o 
 -13   7   3       46.29       46.96      4.56 o 
 -12   7   3     1272.33     1237.28     20.50 o 
 -11   7   3       85.29       98.36      5.74 o 
 -10   7   3       80.00       96.85      5.64 o 
  -9   7   3       85.61       84.74      5.29 o 
  -8   7   3        1.62        0.92      2.76 o 
  -7   7   3      287.47      285.22      9.75 o 
  -6   7   3      186.61      198.78      6.93 o 
  -5   7   3       20.68       21.35      3.36 o 
  -4   7   3      135.95      176.30      6.65 o 
  -3   7   3       34.82       49.68      4.81 o 
  -2   7   3      476.46      486.85     12.59 o 
  -1   7   3     1437.52     1714.81     24.83 o 
   0   7   3      406.00      410.53      9.16 o 
   1   7   3      700.14      696.05     15.27 o 
   2   7   3       81.45       84.56      5.13 o 
   3   7   3      204.41      223.41      7.57 o 
   4   7   3       57.75       49.43      3.69 o 
   5   7   3      178.12      186.04      6.44 o 
   6   7   3      600.72      595.52     19.85 o 
   7   7   3      108.08      102.00      5.04 o 
   8   7   3      375.35      384.47     12.74 o 
   9   7   3       12.98       12.47      3.79 o 
  10   7   3      117.58      120.37      7.12 o 
  11   7   3      100.85      106.50      6.96 o 
  12   7   3      352.94      339.43     13.02 o 
  13   7   3       44.16       46.36     10.56 o 
  14   7   3      284.48      315.36     12.78 o 
  15   7   3       12.51        6.20      6.06 o 
  16   7   3        2.86       -2.45      5.10 o 
  17   7   3        9.37        8.10      5.72 o 
  18   7   3        7.32       16.08      6.07 o 
  19   7   3      487.72      470.90     16.92 o 
  20   7   3      244.99      219.75     15.83 o 
  21   7   3       82.27       93.88      9.51 o 
  22   7   3        0.01       -0.03      6.16 o 
  23   7   3       13.66       36.37      9.93 o 
 -24   8   3       40.49       55.89      9.13 o 
 -23   8   3      177.51      190.64     13.19 o 
 -22   8   3        9.41        7.34      6.73 o 
 -21   8   3        0.30        6.67      6.36 o 
 -20   8   3        6.00        8.88      7.29 o 
 -19   8   3      268.44      266.40     12.59 o 
 -18   8   3      110.00      128.35      8.71 o 
 -17   8   3      173.75      191.53      8.52 o 
 -16   8   3       50.81       44.42      5.20 o 
 -15   8   3      111.99      126.14      7.15 o 
 -14   8   3      187.67      204.54      8.41 o 
 -13   8   3       72.49       78.77      6.03 o 
 -12   8   3      844.16      819.02     21.35 o 
 -11   8   3        2.64        4.47      4.35 o 
 -10   8   3        0.02       -3.57      3.16 o 
  -9   8   3       10.32        6.11      3.46 o 
  -8   8   3      151.51      139.24      7.01 o 
  -7   8   3       94.80      111.03      6.21 o 
  -6   8   3      869.50      841.63     15.65 o 
  -5   8   3     1070.51     1048.03     18.07 o 
  -4   8   3      127.52      142.74      6.54 o 
  -3   8   3       69.34       64.56      4.84 o 
  -2   8   3      476.34      534.70     11.37 o 
  -1   8   3      291.37      341.74      8.83 o 
   0   8   3      762.54      808.80     14.66 o 
   1   8   3       51.44       51.79      4.32 o 
   2   8   3      766.77      807.75     14.91 o 
   3   8   3      236.66      232.16     10.43 o 
   4   8   3     1013.63      986.72     18.95 o 
   5   8   3      149.05      144.33      7.30 o 
   6   8   3      264.80      280.82     11.29 o 
   7   8   3       79.51       93.05      9.86 o 
   8   8   3       14.34       17.58      5.38 o 
   9   8   3       24.22       13.91      5.48 o 
  10   8   3      312.82      279.32     21.66 o 
  11   8   3       49.20       55.84      6.90 o 
  12   8   3      133.05      106.49      8.82 o 
  13   8   3      199.92      201.34     11.65 o 
  14   8   3       79.20       71.16      9.71 o 
  15   8   3       90.90       68.36      8.05 o 
  16   8   3      134.81      125.35     10.06 o 
  17   8   3      169.70      165.15     11.37 o 
  18   8   3        8.34        7.76      6.17 o 
  19   8   3       46.09       35.74      7.37 o 
  20   8   3      361.72      405.41     16.58 o 
  21   8   3       63.57       75.96     12.12 o 
 -22   9   3       70.26       76.38     12.14 o 
 -21   9   3        6.81        0.32      6.67 o 
 -20   9   3        4.02        9.53      6.92 o 
 -19   9   3       75.10      101.97     10.14 o 
 -18   9   3       30.21       23.52      6.93 o 
 -17   9   3        2.20        0.21      5.67 o 
 -16   9   3       21.80       12.60      4.49 o 
 -15   9   3      224.66      245.94      9.81 o 
 -14   9   3      383.45      391.90     11.40 o 
 -13   9   3      118.83      106.66      6.96 o 
 -12   9   3     1176.27     1154.71     20.86 o 
 -11   9   3        1.42        2.61      3.78 o 
 -10   9   3      838.07      804.01     16.55 o 
  -9   9   3      442.66      458.18     11.69 o 
  -8   9   3      270.32      296.85      9.48 o 
  -7   9   3       19.39       11.26      3.99 o 
  -6   9   3        5.90        5.94      3.61 o 
  -5   9   3       33.78       26.56      4.25 o 
  -4   9   3       58.79       83.71      5.97 o 
  -3   9   3      158.76      166.21      8.20 o 
  -2   9   3      908.84      802.76     20.00 o 
  -1   9   3        0.99        3.87      3.75 o 
   0   9   3       25.95       41.77      4.98 o 
   1   9   3      303.90      299.62     10.13 o 
   2   9   3        3.74       10.20      3.97 o 
   3   9   3        0.19       -3.01      3.59 o 
   4   9   3      503.94      456.00     14.62 o 
   5   9   3      257.57      278.77     12.18 o 
   6   9   3       11.26        5.52      4.83 o 
   7   9   3      194.50      213.75     15.39 o 
   8   9   3       28.66       23.37     13.22 o 
   9   9   3       19.86       12.50      5.54 o 
  10   9   3       13.06        9.98      5.34 o 
  11   9   3      215.17      204.64     11.84 o 
  12   9   3        0.50       -0.80      4.89 o 
  13   9   3       40.91       32.41      6.50 o 
  14   9   3        4.44       -2.01      6.09 o 
  15   9   3        0.23       -2.45      5.57 o 
  16   9   3      125.79      110.96     10.04 o 
  17   9   3        1.64        0.30      5.90 o 
  18   9   3      225.24      223.59     13.70 o 
  19   9   3       12.70       18.33      7.58 o 
 -20  10   3       70.58       66.32     10.75 o 
 -19  10   3        3.12        2.27      8.09 o 
 -18  10   3       75.07       53.54     20.82 o 
 -17  10   3       82.21      101.65     10.18 o 
 -16  10   3      642.09      659.90     20.64 o 
 -15  10   3      252.72      271.24     12.22 o 
 -14  10   3        3.99        9.24      5.11 o 
 -13  10   3      428.99      424.98     12.36 o 
 -12  10   3     1287.69     1292.06     30.64 o 
 -11  10   3        2.69        7.95      4.46 o 
 -10  10   3      715.12      698.91     15.57 o 
  -9  10   3       13.55       20.01      4.82 o 
  -8  10   3       33.44       49.64      5.57 o 
  -7  10   3      589.71      541.14     17.38 o 
  -6  10   3       52.99       64.01      6.27 o 
  -5  10   3      206.25      203.12      9.62 o 
  -4  10   3       37.29       50.51      5.87 o 
  -3  10   3       53.21       49.76      5.82 o 
  -2  10   3        4.52        6.97      4.30 o 
  -1  10   3        5.65        3.05      4.10 o 
   0  10   3       25.80       33.05      5.29 o 
   1  10   3      116.03      114.33      7.58 o 
   2  10   3      316.05      343.46     13.45 o 
   3  10   3       21.99       10.04      5.23 o 
   4  10   3      115.20      122.83      9.48 o 
   5  10   3      362.34      334.12     13.91 o 
   6  10   3      792.01      791.12     21.06 o 
   7  10   3        2.01        8.58      5.63 o 
   8  10   3     2231.77     2085.80     40.81 o 
   9  10   3      130.78      162.79     10.99 o 
  10  10   3      597.89      559.50     31.04 o 
  11  10   3       37.10       22.13      6.90 o 
  12  10   3       37.95       38.39      7.18 o 
  13  10   3      239.07      227.10     17.21 o 
  14  10   3      300.54      324.09     15.60 o 
  15  10   3        0.44        2.80      6.38 o 
  16  10   3       11.94       14.68      6.84 o 
  17  10   3      166.41      163.99     12.69 o 
 -16  11   3      478.65      536.50     21.90 o 
 -15  11   3        4.30        4.65      6.14 o 
 -14  11   3       74.12       83.95      9.77 o 
 -13  11   3        0.54       12.71      6.68 o 
 -12  11   3      619.15      655.37     21.80 o 
 -11  11   3      303.60      322.08     14.00 o 
 -10  11   3       53.59       40.68      6.37 o 
  -9  11   3      170.17      186.58     10.26 o 
  -8  11   3       19.32       14.55      5.10 o 
  -7  11   3       19.04       21.73      5.45 o 
  -6  11   3      157.63      132.44      8.62 o 
  -5  11   3      143.30      151.60      8.99 o 
  -4  11   3       96.74      107.99      7.87 o 
  -3  11   3      162.64      176.93      9.57 o 
  -2  11   3      296.21      314.43     11.73 o 
  -1  11   3      249.09      247.69     11.26 o 
   0  11   3      186.70      214.78     12.22 o 
   1  11   3        6.91        9.53      5.92 o 
   2  11   3       12.64        4.43      5.62 o 
   3  11   3      115.88      105.44      9.35 o 
   4  11   3       31.60       39.49      7.18 o 
   5  11   3       44.45       46.83      7.39 o 
   6  11   3        2.18        2.31      5.66 o 
   7  11   3      274.05      295.47     16.90 o 
   8  11   3      241.76      211.64     12.73 o 
   9  11   3       70.21       85.39     11.04 o 
  10  11   3      247.63      267.77     14.73 o 
  11  11   3      165.23      162.16     11.97 o 
  12  11   3       40.44       57.46      8.79 o 
  13  11   3      232.17      262.66     15.02 o 
  14  11   3        0.78       -3.03      6.61 o 
 -12  12   3      111.05      106.87     11.35 o 
 -11  12   3      118.10      127.98     14.18 o 
 -10  12   3      271.25      253.41     15.80 o 
  -9  12   3        1.81       11.53      6.92 o 
  -8  12   3       66.43       71.44      9.83 o 
  -7  12   3      273.39      308.92     14.40 o 
  -6  12   3      458.39      487.36     16.85 o 
  -5  12   3        9.11       -0.78      6.28 o 
  -4  12   3        4.55        4.03      5.73 o 
  -3  12   3       30.60       20.68      6.88 o 
  -2  12   3        2.95        0.89      6.14 o 
  -1  12   3      163.35      188.70     15.48 o 
   0  12   3        2.16       -4.60      6.30 o 
   1  12   3        8.79       -7.38      5.61 o 
   2  12   3       31.56       54.08     15.46 o 
   3  12   3        8.37       13.00      6.73 o 
   4  12   3      591.95      630.65     20.02 o 
   5  12   3        3.75        1.92      6.18 o 
   6  12   3       13.93        7.52      6.82 o 
   7  12   3       91.62       87.22      9.89 o 
   8  12   3      204.46      205.06     15.97 o 
   9  12   3       56.23       56.06      8.97 o 
 -31   0   4     2358.17     2580.62     72.99 o 
 -30   0   4      451.32      617.20     74.73 o 
 -29   0   4     2081.81     2114.20     61.58 o 
 -28   0   4       42.24       30.88      9.85 o 
 -27   0   4        4.19        5.42      7.35 o 
 -26   0   4       18.60       19.24      8.55 o 
 -25   0   4      101.71      113.55     12.81 o 
 -24   0   4       64.60       67.06     10.38 o 
 -23   0   4      397.62      409.46     19.66 o 
 -22   0   4      663.33      611.22     38.65 o 
 -21   0   4      922.59      830.07     28.76 o 
 -20   0   4      301.02      308.70     15.91 o 
 -19   0   4      342.88      341.04     10.49 o 
 -18   0   4      169.73      143.59     21.74 o 
 -17   0   4      676.91      721.44     16.75 o 
 -16   0   4       12.85       18.39      6.91 o 
 -15   0   4      766.37      700.05     12.70 o 
 -14   0   4      164.07      198.42      8.64 o 
 -13   0   4       32.11       21.61      4.86 o 
 -12   0   4      840.45      922.58     26.60 o 
 -11   0   4     2064.28     2113.89     51.04 o 
 -10   0   4      490.04      446.78     19.20 o 
  -9   0   4     1777.25     1740.68     73.51 o 
  -8   0   4       56.00       59.77      2.47 o 
  -7   0   4       87.79       87.18      3.12 o 
  -6   0   4     2070.76     2179.93     39.25 o 
  -5   0   4     1264.82     1239.15     23.83 o 
  -4   0   4     1680.07     1750.04     32.09 o 
  -3   0   4      445.97      416.52     10.07 o 
  -2   0   4    16123.07    16578.87    275.25 o 
  -1   0   4     2917.92     2781.55     48.91 o 
   0   0   4      122.97      107.71      7.28 o 
   1   0   4     4072.16     4071.23     70.12 o 
   2   0   4    11030.34    11597.12    193.05 o 
   3   0   4       15.87        3.27      2.14 o 
   4   0   4       34.93       22.05      2.91 o 
   5   0   4      174.57      204.37      7.02 o 
   6   0   4     7397.56     7855.97    133.18 o 
   7   0   4     6412.44     7085.53    121.10 o 
   8   0   4    10557.87    11205.17    437.40 o 
   9   0   4     4841.77     5452.84    112.62 o 
  10   0   4        3.00        9.65      5.33 o 
  11   0   4      285.36      295.89     28.50 o 
  12   0   4      150.54      144.00      8.13 o 
  13   0   4        3.11        3.79      6.25 o 
  14   0   4      254.96      234.84     11.00 o 
  15   0   4      219.27      233.49     10.57 o 
  16   0   4      428.20      444.91     14.85 o 
  17   0   4      445.75      346.20     13.51 o 
  18   0   4     1910.11     1852.41     39.89 o 
  19   0   4       46.76       47.42      8.39 o 
  20   0   4      390.99      434.29     21.46 o 
  21   0   4      535.41      533.45     19.97 o 
  22   0   4        3.67       22.96      6.27 o 
  23   0   4       88.68       91.52     10.65 o 
  24   0   4      148.14      155.86     12.04 o 
  25   0   4      311.64      334.45     15.83 o 
  26   0   4     1041.71     1123.05     41.69 o 
  27   0   4     1146.01     1456.11     77.30 o 
 -31   1   4      456.34      467.89     18.65 o 
 -30   1   4      100.47       97.15      9.95 o 
 -29   1   4        4.74        1.77      5.50 o 
 -28   1   4      203.26      213.10     12.75 o 
 -27   1   4      116.53      110.44      9.37 o 
 -26   1   4        0.77        0.56      6.87 o 
 -25   1   4       64.54       68.26      7.36 o 
 -24   1   4      255.74      274.58     13.96 o 
 -23   1   4       93.85       91.14      7.81 o 
 -22   1   4      159.13      147.59      9.52 o 
 -21   1   4      626.88      555.43     18.53 o 
 -20   1   4      366.79      394.10     10.37 o 
 -19   1   4      720.58      669.38     14.06 o 
 -18   1   4      275.73      234.14      8.22 o 
 -17   1   4      113.21      116.25      5.45 o 
 -16   1   4       19.54       17.36      3.23 o 
 -15   1   4      358.44      393.95      9.23 o 
 -14   1   4        0.05        5.95      2.24 o 
 -13   1   4     2966.03     3237.23     45.98 o 
 -12   1   4     2214.09     2287.88     33.56 o 
 -11   1   4    23472.21    25289.69    326.48 o 
 -10   1   4    12531.42    12922.32    168.78 o 
  -9   1   4     1334.11     1405.70     19.64 o 
  -8   1   4      788.66      902.30     14.87 o 
  -7   1   4      424.05      356.10      6.07 o 
  -6   1   4     4733.90     5040.47     55.95 o 
  -5   1   4     1404.81     1341.64     18.00 o 
  -4   1   4     1356.98     1500.30     19.81 o 
  -3   1   4     3007.14     2759.40     53.60 o 
  -2   1   4    18967.46    18671.37    218.09 o 
  -1   1   4     6612.05     6277.31     75.00 o 
   0   1   4      246.37      197.56      6.44 o 
   1   1   4      880.41      871.03     12.48 o 
   2   1   4     2771.95     2917.70     36.36 o 
   3   1   4      958.60      829.64     12.19 o 
   4   1   4       10.09       11.67      1.74 o 
   5   1   4       11.39       12.22      1.85 o 
   6   1   4     4810.55     5508.29     67.15 o 
   7   1   4     6780.85     7204.22     94.20 o 
   8   1   4     6317.81     6604.00     86.94 o 
   9   1   4      487.48      552.51     10.18 o 
  10   1   4      646.78      774.67     13.03 o 
  11   1   4       75.60       83.61      4.55 o 
  12   1   4        1.11        2.93      2.29 o 
  13   1   4      312.78      317.70      9.66 o 
  14   1   4       23.94       28.18      3.52 o 
  15   1   4      189.62      187.82      7.03 o 
  16   1   4      151.85      158.45      6.89 o 
  17   1   4      177.57      174.67      8.55 o 
  18   1   4        0.00       -1.55      3.03 o 
  19   1   4      237.47      254.83      8.80 o 
  20   1   4      138.37      137.26      7.18 o 
  21   1   4       46.46       39.79      4.92 o 
  22   1   4      194.19      206.75      9.04 o 
  23   1   4      104.84      113.54      7.13 o 
  24   1   4        0.31       -3.14      4.60 o 
  25   1   4      117.00      136.56      9.33 o 
  26   1   4        9.69       13.37      6.70 o 
  27   1   4      115.79      142.98     13.82 o 
 -30   2   4       15.87       28.58      9.08 o 
 -29   2   4      368.21      406.21     17.47 o 
 -28   2   4      352.83      390.40     17.67 o 
 -27   2   4       54.82       52.24      7.53 o 
 -26   2   4        2.65       11.69      5.31 o 
 -25   2   4      337.49      366.07     14.21 o 
 -24   2   4       84.55       83.74     11.46 o 
 -23   2   4       23.01       21.91      5.43 o 
 -22   2   4      204.42      164.88     16.04 o 
 -21   2   4      420.08      449.49     12.99 o 
 -20   2   4        7.14        8.15      7.42 o 
 -19   2   4      675.60      611.05     13.67 o 
 -18   2   4       76.40       70.86      5.12 o 
 -17   2   4       17.13       21.55      3.33 o 
 -16   2   4        3.07        4.13      2.63 o 
 -15   2   4      135.55      120.81      6.67 o 
 -14   2   4      920.81      991.27     29.46 o 
 -13   2   4     1730.73     1807.90     28.02 o 
 -12   2   4      299.51      332.13      9.96 o 
 -11   2   4      897.92      912.86     15.96 o 
 -10   2   4      102.03      107.57      4.58 o 
  -9   2   4     1438.02     1480.68     18.26 o 
  -8   2   4      106.70      119.58      3.08 o 
  -7   2   4     1272.12     1204.20     16.69 o 
  -6   2   4     2645.46     2758.51     34.75 o 
  -5   2   4       46.50       44.85      2.50 o 
  -4   2   4      545.47      612.88     10.20 o 
  -3   2   4     6648.27     6507.40     77.92 o 
  -2   2   4     1469.94     1400.03     17.35 o 
  -1   2   4    10587.84    10655.63    125.73 o 
   0   2   4      254.30      306.58      5.65 o 
   1   2   4      838.20      812.87     10.77 o 
   2   2   4     6337.36     6618.89     68.41 o 
   3   2   4       70.50       73.82      5.04 o 
   4   2   4      133.61      134.23      3.89 o 
   5   2   4     2915.57     3039.53     34.85 o 
   6   2   4     1489.35     1510.28     18.67 o 
   7   2   4     4475.62     4811.24     59.35 o 
   8   2   4      128.88      171.26      5.17 o 
   9   2   4     1207.97     1345.71     19.60 o 
  10   2   4       23.74       11.71      2.70 o 
  11   2   4      122.89      111.04      4.81 o 
  12   2   4      582.82      571.89     11.70 o 
  13   2   4        5.74        6.69      3.49 o 
  14   2   4      115.44      107.74      5.57 o 
  15   2   4      551.71      549.30     17.67 o 
  16   2   4       46.19       64.56      5.85 o 
  17   2   4      656.83      515.38     11.65 o 
  18   2   4      167.81      136.98      6.78 o 
  19   2   4      189.25      172.52      7.66 o 
  20   2   4      617.13      625.79     13.88 o 
  21   2   4       43.95       69.23      7.94 o 
  22   2   4       90.46      114.41      8.85 o 
  23   2   4       72.57       76.25      7.41 o 
  24   2   4      543.56      601.71     22.28 o 
  25   2   4      417.13      511.70     16.03 o 
  26   2   4      135.82      175.36     12.46 o 
  27   2   4       87.60      112.00     10.87 o 
 -30   3   4       77.51       93.45     10.09 o 
 -29   3   4      240.48      270.54     16.04 o 
 -28   3   4       88.77       99.19     13.79 o 
 -27   3   4      286.90      309.46     13.90 o 
 -26   3   4       66.00       71.47      8.04 o 
 -25   3   4        0.66        5.78      5.19 o 
 -24   3   4      466.10      464.74     15.53 o 
 -23   3   4       18.26       -3.51      4.50 o 
 -22   3   4      801.91      694.68     16.03 o 
 -21   3   4      256.91      211.16      8.69 o 
 -20   3   4      286.98      234.69     12.17 o 
 -19   3   4     2565.24     2502.40     39.17 o 
 -18   3   4       43.24       69.76      7.57 o 
 -17   3   4        6.42        3.62      2.94 o 
 -16   3   4      661.83      638.91     13.70 o 
 -15   3   4      148.93      154.53      5.39 o 
 -14   3   4      310.58      299.38      6.64 o 
 -13   3   4       45.08       43.73      4.47 o 
 -12   3   4     2738.58     2912.78     37.78 o 
 -11   3   4        1.56        2.96      1.77 o 
 -10   3   4      333.19      310.82      6.62 o 
  -9   3   4     1648.99     1758.49     23.89 o 
  -8   3   4      309.80      367.26      7.25 o 
  -7   3   4      664.67      681.93     15.54 o 
  -6   3   4     6542.82     6415.08     77.59 o 
  -5   3   4      430.52      483.71      8.57 o 
  -4   3   4     1779.09     1918.38     25.24 o 
  -3   3   4      687.42      656.27     10.29 o 
  -2   3   4     7317.42     7296.45    150.96 o 
  -1   3   4       46.00       45.22      3.71 o 
   0   3   4     3019.89     3190.13     43.45 o 
   1   3   4     2081.51     2228.59     28.16 o 
   2   3   4     4284.01     4323.63     51.96 o 
   3   3   4      869.47      869.55     16.98 o 
   4   3   4       87.03      120.69      3.91 o 
   5   3   4        0.24       -0.90      2.40 o 
   6   3   4      201.44      215.46      6.49 o 
   7   3   4      170.69      160.38      6.04 o 
   8   3   4      297.16      323.13     10.85 o 
   9   3   4     1045.71     1060.51     18.83 o 
  10   3   4       79.62       80.81      4.15 o 
  11   3   4      207.60      212.98      5.98 o 
  12   3   4       45.63       45.41      4.64 o 
  13   3   4        8.33        9.51      2.71 o 
  14   3   4        0.65        7.59      2.57 o 
  15   3   4        3.84        9.30      2.90 o 
  16   3   4      424.93      383.93      9.67 o 
  17   3   4      189.71      168.38      7.12 o 
  18   3   4      470.33      488.33     13.74 o 
  19   3   4        2.00        0.57      4.39 o 
  20   3   4       36.41       36.90      5.76 o 
  21   3   4        1.15       -2.72      4.49 o 
  22   3   4        0.26        0.73      4.36 o 
  23   3   4       51.47       49.52      6.55 o 
  24   3   4      102.43      104.97      8.67 o 
  25   3   4      121.97      136.08     11.13 o 
  26   3   4       11.72       38.41      9.15 o 
 -29   4   4        6.73        3.35      6.10 o 
 -28   4   4       82.64      100.81      9.74 o 
 -27   4   4        0.45       18.01      8.98 o 
 -26   4   4       19.03       14.76      8.32 o 
 -25   4   4       28.86       13.32      5.69 o 
 -24   4   4      322.69      319.40     13.56 o 
 -23   4   4      202.32      213.44      9.65 o 
 -22   4   4     1314.25     1225.20     23.70 o 
 -21   4   4        0.05        2.68      3.90 o 
 -20   4   4     1152.28     1021.83     20.38 o 
 -19   4   4      459.65      438.03     11.99 o 
 -18   4   4       99.26      123.95      6.97 o 
 -17   4   4      153.29      142.06      6.34 o 
 -16   4   4        3.36        1.94      2.26 o 
 -15   4   4       70.48       77.71      4.24 o 
 -14   4   4        1.09        0.90      3.26 o 
 -13   4   4        0.06       -2.53      2.03 o 
 -12   4   4      140.20      143.15      5.15 o 
 -11   4   4      352.36      352.41      7.75 o 
 -10   4   4      144.18      146.80      5.01 o 
  -9   4   4      382.75      381.94      8.07 o 
  -8   4   4        1.88        1.19      1.82 o 
  -7   4   4      176.13      168.03      5.86 o 
  -6   4   4      419.92      423.65      8.22 o 
  -5   4   4     1227.95     1283.11     18.38 o 
  -4   4   4      205.70      208.16      5.31 o 
  -3   4   4       60.19       68.80      3.47 o 
  -2   4   4       96.81       94.16      4.07 o 
  -1   4   4      568.21      574.74     10.82 o 
   0   4   4       86.19       69.73      3.62 o 
   1   4   4        3.79        2.28      1.74 o 
   2   4   4      145.67      124.60      3.53 o 
   3   4   4     2059.16     2011.19     33.99 o 
   4   4   4      485.52      453.49     11.70 o 
   5   4   4      463.98      484.88      8.87 o 
   6   4   4      169.87      143.51      5.74 o 
   7   4   4       67.86       70.64      4.50 o 
   8   4   4       38.43       41.50      3.85 o 
   9   4   4      214.09      242.49      7.96 o 
  10   4   4        3.15        3.88      3.00 o 
  11   4   4       38.47       41.05      4.65 o 
  12   4   4      402.50      370.72     10.67 o 
  13   4   4      279.97      272.51      7.03 o 
  14   4   4        6.49       14.97      4.11 o 
  15   4   4      445.11      413.40     12.71 o 
  16   4   4      195.18      258.42     10.51 o 
  17   4   4      221.02      199.99     10.58 o 
  18   4   4      853.66      710.39     19.70 o 
  19   4   4      224.24      208.69     10.53 o 
  20   4   4      334.34      376.85     13.00 o 
  21   4   4       15.84        8.47      5.03 o 
  22   4   4        4.54       23.51      6.62 o 
  23   4   4        4.34        6.48      5.34 o 
  24   4   4      348.46      385.76     14.46 o 
  25   4   4       43.90       84.42     11.63 o 
  26   4   4        1.20       29.44      7.38 o 
 -28   5   4        3.29       -2.40      6.02 o 
 -27   5   4        7.61       42.13      7.63 o 
 -26   5   4       38.70       37.62      7.08 o 
 -25   5   4      461.01      454.01     16.75 o 
 -24   5   4       89.43      107.74      9.29 o 
 -23   5   4      557.34      568.55     15.28 o 
 -22   5   4      140.37      107.77      7.57 o 
 -21   5   4        5.57        2.25      4.19 o 
 -20   5   4        0.03        3.65      4.03 o 
 -19   5   4      100.49       91.44      6.86 o 
 -18   5   4      213.93      187.73      8.89 o 
 -17   5   4      155.81      187.59      7.63 o 
 -16   5   4      181.98      174.42      6.69 o 
 -15   5   4      110.40      120.81      6.47 o 
 -14   5   4      445.01      402.03      9.38 o 
 -13   5   4      455.45      479.80     10.17 o 
 -12   5   4      339.00      316.24      8.77 o 
 -11   5   4      320.47      333.60      8.30 o 
 -10   5   4      202.91      216.00      6.43 o 
  -9   5   4       15.28       21.56      2.79 o 
  -8   5   4      106.02       75.29      4.14 o 
  -7   5   4        3.83       -0.69      1.96 o 
  -6   5   4      640.44      625.84     11.17 o 
  -5   5   4      108.99      109.70      4.58 o 
  -4   5   4      240.93      266.82      6.55 o 
  -3   5   4      615.94      667.60     11.37 o 
  -2   5   4      180.66      222.59      6.10 o 
  -1   5   4     1784.53     1822.09     22.85 o 
   0   5   4      260.24      277.88      7.34 o 
   1   5   4     1911.85     1969.68     29.36 o 
   2   5   4      212.29      268.98      7.00 o 
   3   5   4      849.45      849.03     14.95 o 
   4   5   4        2.70        3.94      3.10 o 
   5   5   4       34.48       34.17      3.54 o 
   6   5   4        3.77        4.80      2.39 o 
   7   5   4      514.21      493.80     11.27 o 
   8   5   4       74.36       73.23      4.91 o 
   9   5   4       27.14       22.40      3.70 o 
  10   5   4       87.41       75.71      5.50 o 
  11   5   4      498.22      442.57     11.83 o 
  12   5   4      139.14      135.56      7.46 o 
  13   5   4        5.23        2.43      4.26 o 
  14   5   4       63.11       47.43      5.45 o 
  15   5   4      314.37      275.75     10.54 o 
  16   5   4        0.59       -5.83      3.89 o 
  17   5   4     1067.11     1038.33     22.09 o 
  18   5   4        2.09       12.39      4.93 o 
  19   5   4      277.93      306.79     12.04 o 
  20   5   4       27.34       31.82      6.03 o 
  21   5   4      579.26      546.55     16.11 o 
  22   5   4       80.09       83.05      8.90 o 
  23   5   4        2.36       -3.12      5.68 o 
  24   5   4        1.47       -2.39      7.08 o 
  25   5   4      115.66      137.68     13.73 o 
 -27   6   4       33.73       63.38     11.38 o 
 -26   6   4      197.93      199.05     16.25 o 
 -25   6   4      401.31      357.62     15.24 o 
 -24   6   4      132.89      133.86      8.89 o 
 -23   6   4      139.40      134.88      8.94 o 
 -22   6   4      409.62      382.24     18.27 o 
 -21   6   4     1543.51     1598.68     32.41 o 
 -20   6   4       50.04       49.33      6.30 o 
 -19   6   4     1002.06      840.82     21.42 o 
 -18   6   4      603.02      585.21     20.01 o 
 -17   6   4       51.17       50.02      4.51 o 
 -16   6   4      708.58      687.20     13.81 o 
 -15   6   4      697.79      674.22     13.50 o 
 -14   6   4      139.25      136.61      6.38 o 
 -13   6   4      705.55      693.72     13.53 o 
 -12   6   4      181.42      185.20      6.99 o 
 -11   6   4      621.51      594.86     11.98 o 
 -10   6   4       90.78       94.16      5.11 o 
  -9   6   4       23.44       38.04      3.70 o 
  -8   6   4      236.22      240.35      7.14 o 
  -7   6   4     1102.24     1017.40     16.59 o 
  -6   6   4      379.21      409.71      9.04 o 
  -5   6   4     1790.40     1806.39     25.66 o 
  -4   6   4      195.35      214.66      6.43 o 
  -3   6   4     1889.89     1992.20     27.56 o 
  -2   6   4      205.40      253.80      6.61 o 
  -1   6   4      180.11      225.15      6.10 o 
   0   6   4        3.03        3.53      2.55 o 
   1   6   4     1152.11     1125.40     19.25 o 
   2   6   4      106.47      125.62      5.54 o 
   3   6   4      493.91      481.71     10.75 o 
   4   6   4     1726.46     1691.14     29.62 o 
   5   6   4       25.59       13.02      2.56 o 
   6   6   4       11.63       15.84      2.86 o 
   7   6   4      312.76      307.42      8.81 o 
   8   6   4     2450.04     2440.97     77.33 o 
   9   6   4      202.30      182.72      7.71 o 
  10   6   4       16.91        9.86      3.74 o 
  11   6   4      117.99      114.18      6.91 o 
  12   6   4      374.74      359.40     16.20 o 
  13   6   4       11.79        3.26      3.99 o 
  14   6   4       42.13       39.56      5.34 o 
  15   6   4        0.92       -2.67      4.81 o 
  16   6   4      174.31      160.98     10.47 o 
  17   6   4      272.13      340.90     14.11 o 
  18   6   4       66.05       77.98     10.12 o 
  19   6   4       88.35       94.77      9.24 o 
  20   6   4        1.98        3.60      7.00 o 
  21   6   4       63.60       58.50      8.28 o 
  22   6   4       66.92       64.09      8.57 o 
  23   6   4      538.66      579.63     20.10 o 
  24   6   4      184.49      186.35     23.83 o 
 -26   7   4       34.14       40.83     10.48 o 
 -25   7   4      256.59      288.32     18.99 o 
 -24   7   4        4.87        1.22      6.97 o 
 -23   7   4      111.13      114.75      9.76 o 
 -22   7   4       24.21       19.91      5.73 o 
 -21   7   4       24.59       47.63      8.65 o 
 -20   7   4      199.07      187.92     10.14 o 
 -19   7   4      219.38      215.63     11.08 o 
 -18   7   4      462.95      462.27     13.47 o 
 -17   7   4       23.73       10.61      4.81 o 
 -16   7   4       49.20       40.12      4.61 o 
 -15   7   4      139.28      148.49      7.22 o 
 -14   7   4      587.36      586.00     12.86 o 
 -13   7   4      200.17      205.07      7.91 o 
 -12   7   4     1549.04     1473.24     23.36 o 
 -11   7   4      412.07      392.15     10.03 o 
 -10   7   4      150.78      153.24      8.62 o 
  -9   7   4        2.82        6.75      2.98 o 
  -8   7   4     1145.61     1051.48     17.73 o 
  -7   7   4      902.35      937.28     16.27 o 
  -6   7   4      115.95       91.00      5.16 o 
  -5   7   4       68.31       62.98      4.44 o 
  -4   7   4      766.98      723.85     13.29 o 
  -3   7   4      344.78      297.06      7.95 o 
  -2   7   4     1130.76     1277.70     19.82 o 
  -1   7   4      868.73      866.72     14.75 o 
   0   7   4      888.79      956.03     18.86 o 
   1   7   4      296.69      301.90     10.03 o 
   2   7   4     1638.71     1513.92     27.32 o 
   3   7   4     3207.09     3181.61     46.43 o 
   4   7   4       90.97       89.89      5.49 o 
   5   7   4      344.03      302.64      8.66 o 
   6   7   4      474.05      429.66     13.60 o 
   7   7   4      520.22      491.94     14.63 o 
   8   7   4       15.18       16.55      4.94 o 
   9   7   4      309.25      308.70     12.26 o 
  10   7   4      217.71      262.13     15.21 o 
  11   7   4     1639.24     1579.45     36.11 o 
  12   7   4       62.07       66.86      7.30 o 
  13   7   4       19.25        4.28      7.85 o 
  14   7   4       98.04       94.81     12.20 o 
  15   7   4      275.04      236.46     12.64 o 
  16   7   4      271.31      245.80     14.26 o 
  17   7   4      928.55      825.87     22.46 o 
  18   7   4      397.09      352.79     15.39 o 
  19   7   4      134.44      126.91     10.60 o 
  20   7   4      601.03      566.01     19.15 o 
  21   7   4      495.56      531.53     29.52 o 
  22   7   4      390.00      436.10     29.30 o 
 -24   8   4      313.05      356.73     16.77 o 
 -23   8   4        6.49        4.18      6.77 o 
 -22   8   4      208.08      207.91     13.31 o 
 -21   8   4      213.64      214.26     13.31 o 
 -20   8   4      440.04      448.41     16.12 o 
 -19   8   4       96.70       90.79      8.29 o 
 -18   8   4      418.91      413.10     16.08 o 
 -17   8   4       22.97       19.00      7.12 o 
 -16   8   4      163.65      147.33      7.70 o 
 -15   8   4     1168.82     1168.96     20.87 o 
 -14   8   4       65.35       72.68      5.86 o 
 -13   8   4       53.66       64.54      6.05 o 
 -12   8   4      161.95      151.11      7.44 o 
 -11   8   4     2258.61     2135.07     31.80 o 
 -10   8   4        5.64       17.48      4.03 o 
  -9   8   4        7.48        7.22      3.52 o 
  -8   8   4       15.46       13.26      3.83 o 
  -7   8   4     2774.45     2611.86     47.59 o 
  -6   8   4        5.19        7.38      3.60 o 
  -5   8   4      763.53      752.95     14.48 o 
  -4   8   4      487.33      463.94     10.73 o 
  -3   8   4        0.02        3.97      3.35 o 
  -2   8   4      886.03      774.71     14.34 o 
  -1   8   4       85.15      105.29     10.65 o 
   0   8   4       48.74       43.31      5.65 o 
   1   8   4      310.71      340.28     10.01 o 
   2   8   4      271.39      321.74      9.91 o 
   3   8   4      633.58      582.08     13.66 o 
   4   8   4     1186.94     1143.39     29.51 o 
   5   8   4      375.70      352.80     12.76 o 
   6   8   4      163.31      167.94      9.86 o 
   7   8   4     1425.83     1347.54     28.42 o 
   8   8   4      471.60      463.85     15.02 o 
   9   8   4      111.20      120.49      8.96 o 
  10   8   4      344.46      324.07     13.10 o 
  11   8   4      242.79      228.46     12.07 o 
  12   8   4      545.35      516.56     16.94 o 
  13   8   4      127.89      123.97     12.32 o 
  14   8   4       53.17       58.28      7.68 o 
  15   8   4      145.35      133.81     10.40 o 
  16   8   4       33.38       29.40      9.20 o 
  17   8   4        6.83        0.60      5.77 o 
  18   8   4        4.05        0.72      6.24 o 
  19   8   4      253.19      263.18     14.85 o 
  20   8   4       44.23       60.01      9.04 o 
  21   8   4        0.10       12.79      7.19 o 
 -22   9   4      468.52      522.12     19.34 o 
 -21   9   4       37.52       31.71      8.05 o 
 -20   9   4        0.07        3.71      6.42 o 
 -19   9   4      157.92      178.70     12.35 o 
 -18   9   4       74.43       91.99      9.53 o 
 -17   9   4       29.22       27.78      6.11 o 
 -16   9   4      286.54      311.52     12.89 o 
 -15   9   4       93.78      100.54      7.01 o 
 -14   9   4      692.36      712.04     15.64 o 
 -13   9   4        0.43       -5.56      3.70 o 
 -12   9   4      206.46      221.22      9.36 o 
 -11   9   4      432.77      428.29     11.60 o 
 -10   9   4      166.45      169.84      8.09 o 
  -9   9   4      179.38      181.39     10.70 o 
  -8   9   4      917.98      873.37     16.81 o 
  -7   9   4       18.74       25.12      4.33 o 
  -6   9   4      111.63      105.36      6.36 o 
  -5   9   4       66.82       53.63      5.90 o 
  -4   9   4       29.78       22.27      4.52 o 
  -3   9   4      408.05      415.20     11.70 o 
  -2   9   4      136.37      101.42      7.17 o 
  -1   9   4     1236.33     1211.45     22.62 o 
   0   9   4      661.17      689.79     15.68 o 
   1   9   4      161.18      144.97      7.81 o 
   2   9   4       66.78       45.34      6.92 o 
   3   9   4      381.65      376.93     13.56 o 
   4   9   4       56.02       58.38      6.96 o 
   5   9   4        0.03        0.36      9.17 o 
   6   9   4      127.53      120.63      9.82 o 
   7   9   4     2028.89     1903.41     37.51 o 
   8   9   4      164.60      166.90     10.76 o 
   9   9   4      410.95      404.39     14.83 o 
  10   9   4       21.01       22.62      7.21 o 
  11   9   4      348.90      307.92     13.97 o 
  12   9   4       24.64       20.48      6.82 o 
  13   9   4       26.69       31.45      6.77 o 
  14   9   4       38.12       59.85      8.35 o 
  15   9   4      128.08      121.84     10.68 o 
  16   9   4        1.00        5.33      6.27 o 
  17   9   4      221.66      235.14     14.37 o 
  18   9   4       53.06       52.96      8.70 o 
  19   9   4      309.09      299.59     16.28 o 
 -20  10   4       20.26       27.31      7.89 o 
 -19  10   4      367.65      355.27     17.38 o 
 -18  10   4       40.87       40.48      8.13 o 
 -17  10   4       90.88       96.42      9.89 o 
 -16  10   4       20.27       37.64      7.70 o 
 -15  10   4      291.46      304.42     11.93 o 
 -14  10   4      497.05      515.78     14.01 o 
 -13  10   4        1.92       10.62      4.67 o 
 -12  10   4       49.31       55.81      5.99 o 
 -11  10   4      749.19      748.18     16.47 o 
 -10  10   4       19.73       39.16      5.97 o 
  -9  10   4       45.80       44.75      5.96 o 
  -8  10   4        3.19       10.49      4.99 o 
  -7  10   4      805.14      811.70     18.20 o 
  -6  10   4        0.69       -4.06      4.07 o 
  -5  10   4        5.12       -0.42      3.84 o 
  -4  10   4       31.50       50.25      5.80 o 
  -3  10   4     1113.58     1071.99     21.64 o 
  -2  10   4        0.82        2.03      4.05 o 
  -1  10   4      356.54      357.23     16.70 o 
   0  10   4       66.89       62.20     13.47 o 
   1  10   4      424.50      402.29     14.61 o 
   2  10   4        6.68        0.59      4.84 o 
   3  10   4       28.09       25.44      6.31 o 
   4  10   4      280.85      245.97     18.06 o 
   5  10   4        3.65       11.27      5.77 o 
   6  10   4      245.95      227.37     12.75 o 
   7  10   4       63.37       54.14      7.78 o 
   8  10   4      124.32      138.14     10.54 o 
   9  10   4       15.52        9.15      6.04 o 
  10  10   4       34.17       36.55      8.61 o 
  11  10   4        3.68        5.46      5.74 o 
  12  10   4        0.00        3.72      5.86 o 
  13  10   4        0.64       -1.91      5.95 o 
  14  10   4      230.72      252.39     14.55 o 
  15  10   4       28.41       29.53      7.76 o 
  16  10   4        5.76        3.07      6.61 o 
 -16  11   4       19.85       14.32      9.63 o 
 -15  11   4       23.26       20.56      9.55 o 
 -14  11   4        4.19       19.65      6.55 o 
 -13  11   4       49.43       45.31      7.42 o 
 -12  11   4       88.07      101.93      8.36 o 
 -11  11   4      245.54      240.42     11.50 o 
 -10  11   4      100.24      119.02     10.47 o 
  -9  11   4        0.84        1.49      4.90 o 
  -8  11   4      244.96      292.62     12.15 o 
  -7  11   4       78.87       72.00      7.05 o 
  -6  11   4      118.56      138.84      8.84 o 
  -5  11   4      158.90      148.58      8.98 o 
  -4  11   4        1.55       -1.75      5.34 o 
  -3  11   4      296.32      286.98     13.43 o 
  -2  11   4       11.25       27.39      7.03 o 
  -1  11   4      257.35      252.42     23.19 o 
   0  11   4      251.36      273.71     15.06 o 
   1  11   4       48.12       63.34      8.08 o 
   2  11   4       22.88       10.04      5.99 o 
   3  11   4       29.09       31.43      6.83 o 
   4  11   4      219.96      250.91     29.39 o 
   5  11   4        0.72       -0.18      5.92 o 
   6  11   4      841.18      936.88     42.55 o 
   7  11   4        5.22       14.58      6.53 o 
   8  11   4       22.07       21.84      7.40 o 
   9  11   4       27.64       14.75      6.58 o 
  10  11   4       59.26       52.88      8.46 o 
  11  11   4      103.91      106.14     10.46 o 
  12  11   4      310.06      320.38     15.94 o 
  13  11   4       46.73       56.29      9.16 o 
 -11  12   4      501.02      494.98     19.33 o 
 -10  12   4       14.34       14.82      7.36 o 
  -9  12   4       38.92       35.19      7.48 o 
  -8  12   4      245.31      279.04     12.77 o 
  -7  12   4        0.97       -1.23      5.31 o 
  -6  12   4      577.41      565.69     18.59 o 
  -5  12   4       84.32      103.71      9.82 o 
  -4  12   4        0.02       -5.07      5.91 o 
  -3  12   4      487.90      526.55     29.27 o 
  -2  12   4      202.24      185.18     12.17 o 
  -1  12   4      296.43      270.86     14.40 o 
   0  12   4        0.15       -2.78      5.77 o 
   1  12   4        0.21       -1.66      7.02 o 
   2  12   4       97.89      102.76     10.04 o 
   3  12   4      189.76      186.48     12.56 o 
   4  12   4      172.65      149.42     11.87 o 
   5  12   4       51.14       48.31      8.46 o 
   6  12   4      306.64      313.04     16.22 o 
   7  12   4      561.22      537.56     20.39 o 
   8  12   4      522.11      596.23     20.63 o 
 -31   1   5      190.12      212.74     13.97 o 
 -30   1   5        7.90        0.53      6.41 o 
 -29   1   5       52.00       50.87      8.03 o 
 -28   1   5      288.94      300.33     22.18 o 
 -27   1   5        0.70        1.89      5.30 o 
 -26   1   5      129.09      103.47      9.11 o 
 -25   1   5       37.54       36.28      6.39 o 
 -24   1   5     1044.23     1001.59     24.41 o 
 -23   1   5      600.71      506.22     15.89 o 
 -22   1   5        5.57       13.79      4.77 o 
 -21   1   5      675.53      570.96     16.41 o 
 -20   1   5      150.91      179.14     14.90 o 
 -19   1   5       10.49       12.73      3.07 o 
 -18   1   5      985.02      971.99     17.94 o 
 -17   1   5      452.88      441.91     10.28 o 
 -16   1   5      495.04      502.09     10.91 o 
 -15   1   5      104.48      126.16      7.83 o 
 -14   1   5      410.89      428.38      9.51 o 
 -13   1   5     2095.89     2370.56     35.07 o 
 -12   1   5     2283.85     2335.98     34.47 o 
 -11   1   5     5827.67     6065.58     82.04 o 
 -10   1   5      346.54      305.27      6.74 o 
  -9   1   5      144.80      139.65      3.84 o 
  -8   1   5      720.74      762.52     10.45 o 
  -7   1   5      876.25      936.80     13.79 o 
  -6   1   5     2231.60     2236.77     28.92 o 
  -5   1   5     1040.75     1034.13     14.88 o 
  -4   1   5     2824.21     2679.71     34.09 o 
  -3   1   5     6361.56     6415.64     77.29 o 
  -2   1   5      950.12     1024.25     14.80 o 
  -1   1   5     2021.25     2013.18     30.16 o 
   0   1   5     2387.27     2362.05     30.40 o 
   1   1   5      954.47      965.77     14.14 o 
   2   1   5      664.06      674.16     10.75 o 
   3   1   5      990.28     1003.73     16.13 o 
   4   1   5        4.12       -2.33      1.56 o 
   5   1   5      751.57      820.69     12.92 o 
   6   1   5       31.29       20.64      2.44 o 
   7   1   5      640.54      686.36     13.62 o 
   8   1   5        2.27        1.17      2.01 o 
   9   1   5       86.39      104.84      6.18 o 
  10   1   5      109.14      126.04      5.20 o 
  11   1   5      710.32      718.67     13.04 o 
  12   1   5        0.60       -0.63      2.47 o 
  13   1   5      133.31      152.54     11.40 o 
  14   1   5       21.47       25.75      3.73 o 
  15   1   5       17.93       19.66      3.61 o 
  16   1   5        2.39       -0.09      3.05 o 
  17   1   5        0.16        5.88      3.37 o 
  18   1   5        1.26        4.39      3.47 o 
  19   1   5       44.48       60.69      5.28 o 
  20   1   5      118.25      115.34      6.94 o 
  21   1   5       92.63       87.69      6.43 o 
  22   1   5       14.70       16.62      5.18 o 
  23   1   5       41.00       52.15      6.80 o 
  24   1   5      105.32      132.93      9.41 o 
  25   1   5        3.64        9.44      5.85 o 
  26   1   5        8.96       18.15      7.59 o 
 -30   2   5       44.26       50.18      9.81 o 
 -29   2   5       52.97       68.56      8.74 o 
 -28   2   5        0.79        9.62      6.07 o 
 -27   2   5        0.70        0.97      4.79 o 
 -26   2   5      100.24      112.37     12.15 o 
 -25   2   5       72.07       92.41      8.55 o 
 -24   2   5       92.87       86.08      8.12 o 
 -23   2   5      677.33      676.85     18.90 o 
 -22   2   5       16.28       17.20      5.87 o 
 -21   2   5       43.17       34.11      5.61 o 
 -20   2   5        8.50        2.39      3.23 o 
 -19   2   5       58.01       41.34      6.14 o 
 -18   2   5       38.06       37.21      3.95 o 
 -17   2   5      261.92      310.61      8.75 o 
 -16   2   5      508.57      509.55     11.59 o 
 -15   2   5      373.14      345.72     11.18 o 
 -14   2   5      421.93      462.36     10.44 o 
 -13   2   5       50.68       56.04      4.01 o 
 -12   2   5     1178.56     1159.65     19.63 o 
 -11   2   5     1485.40     1429.01     22.90 o 
 -10   2   5      178.09      204.98      4.07 o 
  -9   2   5      744.27      731.50     11.55 o 
  -8   2   5     1496.33     1567.96     31.12 o 
  -7   2   5      196.99      198.72      4.98 o 
  -6   2   5     1275.18     1266.31     17.82 o 
  -5   2   5      803.70      747.81     11.69 o 
  -4   2   5      582.52      555.31      9.33 o 
  -3   2   5      149.89      155.79      4.35 o 
  -2   2   5     5168.11     5444.44     66.08 o 
  -1   2   5      647.79      632.03     10.09 o 
   0   2   5     2174.68     2185.83     28.33 o 
   1   2   5      690.94      651.98     18.13 o 
   2   2   5     1164.72     1177.51     16.70 o 
   3   2   5      348.12      380.11      6.30 o 
   4   2   5     2816.58     2981.87     34.65 o 
   5   2   5        8.33        4.82      1.42 o 
   6   2   5      204.02      235.69      6.24 o 
   7   2   5     7516.79     7664.03     92.97 o 
   8   2   5     4796.10     4869.44     60.85 o 
   9   2   5      773.01      936.20     15.09 o 
  10   2   5      497.59      520.11     10.25 o 
  11   2   5       27.93       26.25      2.93 o 
  12   2   5      245.04      238.08      6.99 o 
  13   2   5       36.55       43.90      3.92 o 
  14   2   5      460.43      435.24     10.16 o 
  15   2   5      252.37      254.65      7.90 o 
  16   2   5      158.55      126.69      8.04 o 
  17   2   5      979.25      786.67     15.45 o 
  18   2   5        0.06        2.82      3.40 o 
  19   2   5      558.57      546.94     15.12 o 
  20   2   5      899.89      834.42     21.28 o 
  21   2   5       97.05      109.66      8.27 o 
  22   2   5        3.73        8.94      5.13 o 
  23   2   5      108.10      122.91     11.38 o 
  24   2   5       32.23       42.69      6.84 o 
  25   2   5      280.11      343.99     14.37 o 
  26   2   5        4.12       13.79      8.26 o 
 -30   3   5      145.20      168.57     12.28 o 
 -29   3   5       89.90      118.47     10.65 o 
 -28   3   5        8.27        8.97      6.07 o 
 -27   3   5        6.29        7.64      6.94 o 
 -26   3   5        0.45       -6.66      4.64 o 
 -25   3   5        1.28        4.12      4.86 o 
 -24   3   5       78.88       88.21      8.31 o 
 -23   3   5       77.63       68.14      7.56 o 
 -22   3   5      557.92      428.79     14.59 o 
 -21   3   5        8.27       27.61      4.44 o 
 -20   3   5      812.09      696.55     15.51 o 
 -19   3   5      224.70      204.95      7.99 o 
 -18   3   5      103.63      121.09      6.61 o 
 -17   3   5       19.15       16.92      4.02 o 
 -16   3   5      108.59      106.99      6.85 o 
 -15   3   5       20.63       16.50      3.26 o 
 -14   3   5      333.13      331.14      8.24 o 
 -13   3   5        2.27       12.81      3.56 o 
 -12   3   5     4703.53     4781.56     59.69 o 
 -11   3   5     1473.30     1538.10     21.77 o 
 -10   3   5      124.15      155.90      4.76 o 
  -9   3   5        2.20        1.90      1.64 o 
  -8   3   5       21.06       15.54      2.21 o 
  -7   3   5        1.54        2.84      1.69 o 
  -6   3   5      165.72      186.46      6.56 o 
  -5   3   5       36.66        6.79      1.83 o 
  -4   3   5        2.97       10.46      1.86 o 
  -3   3   5     1811.79     1898.13     25.29 o 
  -2   3   5      351.26      393.27     10.12 o 
  -1   3   5      721.01      771.19     26.79 o 
   0   3   5      170.29      154.06      4.51 o 
   1   3   5       86.36      137.23      4.57 o 
   2   3   5      206.33      216.83      5.60 o 
   3   3   5       51.22       63.65      2.93 o 
   4   3   5      512.11      523.18     10.76 o 
   5   3   5       16.71        8.83      2.36 o 
   6   3   5       95.76       69.19      4.31 o 
   7   3   5      155.18      158.11      6.93 o 
   8   3   5       40.50       44.01      4.08 o 
   9   3   5       48.45       41.88      4.66 o 
  10   3   5      253.31      266.51      8.72 o 
  11   3   5      284.60      276.96      7.02 o 
  12   3   5      210.43      219.38      6.50 o 
  13   3   5       25.90       27.72      3.99 o 
  14   3   5        6.41        7.71      3.71 o 
  15   3   5     1048.08      995.01     22.13 o 
  16   3   5      412.81      378.28     12.17 o 
  17   3   5      599.65      489.47     15.00 o 
  18   3   5       31.53       24.33      5.30 o 
  19   3   5        6.80        8.39      4.65 o 
  20   3   5       65.71       61.00      6.97 o 
  21   3   5       19.64       29.24      6.88 o 
  22   3   5        1.01        6.61      4.83 o 
  23   3   5      153.28      146.38      9.73 o 
  24   3   5       46.22       58.61      9.39 o 
  25   3   5      212.27      237.24     12.58 o 
 -29   4   5      133.82      156.08     11.87 o 
 -28   4   5       20.30       27.81      7.09 o 
 -27   4   5       85.11       78.45      8.71 o 
 -26   4   5       94.18      110.82      9.64 o 
 -25   4   5        0.01        8.60      5.62 o 
 -24   4   5       15.85       16.38      6.99 o 
 -23   4   5       22.21       23.30      5.97 o 
 -22   4   5      334.51      339.20     17.10 o 
 -21   4   5      764.85      684.05     15.96 o 
 -20   4   5      262.95      205.42      9.06 o 
 -19   4   5      904.86      871.00     18.22 o 
 -18   4   5       13.35       11.20      3.68 o 
 -17   4   5       48.37       56.18      5.06 o 
 -16   4   5      221.98      219.17      6.16 o 
 -15   4   5      220.13      184.63      5.77 o 
 -14   4   5        1.29        2.79      2.18 o 
 -13   4   5        1.11        0.89      2.03 o 
 -12   4   5      957.44      982.18     15.72 o 
 -11   4   5      489.58      515.24      9.93 o 
 -10   4   5     1125.61     1108.30     17.53 o 
  -9   4   5       93.78       94.69      5.44 o 
  -8   4   5       79.18      118.79      4.65 o 
  -7   4   5       10.13       21.20      2.56 o 
  -6   4   5       87.62       88.77      4.04 o 
  -5   4   5     1292.95     1348.27     19.42 o 
  -4   4   5     4131.69     4254.15     53.14 o 
  -3   4   5       56.89       91.86      5.03 o 
  -2   4   5     4427.52     4561.34     72.33 o 
  -1   4   5      385.04      409.82      8.86 o 
   0   4   5     3331.05     3430.13     47.47 o 
   1   4   5      585.62      598.32     11.31 o 
   2   4   5        3.51       12.18      1.57 o 
   3   4   5        4.50        3.27      2.70 o 
   4   4   5      291.14      338.87     10.22 o 
   5   4   5      459.41      472.83      8.83 o 
   6   4   5     1359.48     1393.55     23.12 o 
   7   4   5      153.38      177.19      8.61 o 
   8   4   5      979.92     1047.63     19.09 o 
   9   4   5       51.91       76.44      8.51 o 
  10   4   5        1.42        2.92      2.94 o 
  11   4   5       80.88       77.30      5.75 o 
  12   4   5      457.86      443.91     11.88 o 
  13   4   5      222.45      219.71     11.02 o 
  14   4   5     1084.19     1155.39     34.27 o 
  15   4   5      296.41      292.38     13.70 o 
  16   4   5     1543.00     1331.29     25.69 o 
  17   4   5      263.82      279.45     11.22 o 
  18   4   5        0.01        5.79      4.48 o 
  19   4   5      193.89      186.07     10.19 o 
  20   4   5       13.87        8.98      4.86 o 
  21   4   5      444.61      437.40     14.56 o 
  22   4   5        9.41        5.62      5.23 o 
  23   4   5       13.36       20.09      6.13 o 
  24   4   5       24.56       32.41      9.15 o 
  25   4   5      384.60      463.00     17.83 o 
 -28   5   5      225.90      230.56     13.86 o 
 -27   5   5      530.12      547.17     18.80 o 
 -26   5   5       17.73       21.29      6.63 o 
 -25   5   5      138.25      111.62      9.83 o 
 -24   5   5      230.45      230.78     12.99 o 
 -23   5   5       75.91       85.27      7.41 o 
 -22   5   5      104.26       44.10      7.01 o 
 -21   5   5       41.16       34.30      5.52 o 
 -20   5   5     2338.25     2143.88     35.98 o 
 -19   5   5       69.16       64.08      6.14 o 
 -18   5   5     1304.71     1274.31     23.99 o 
 -17   5   5      437.15      443.47     12.14 o 
 -16   5   5      515.01      498.98     10.71 o 
 -15   5   5      982.49      923.49     16.01 o 
 -14   5   5        0.01        0.17      3.16 o 
 -13   5   5       98.23      108.89      5.99 o 
 -12   5   5        0.59        2.11      2.37 o 
 -11   5   5      116.91      144.50      5.69 o 
 -10   5   5       32.36       30.28      3.21 o 
  -9   5   5     1105.25     1088.82     17.41 o 
  -8   5   5      466.23      525.18     10.32 o 
  -7   5   5      964.82      915.57     14.98 o 
  -6   5   5      458.97      488.11      9.63 o 
  -5   5   5      107.93      133.25      5.23 o 
  -4   5   5     1580.37     1687.34     23.78 o 
  -3   5   5     4375.39     4568.89     57.23 o 
  -2   5   5       28.84       37.63      4.86 o 
  -1   5   5     1702.57     1767.13     30.12 o 
   0   5   5      316.02      349.52      8.41 o 
   1   5   5        2.97        2.53      2.76 o 
   2   5   5      113.97      115.05      4.71 o 
   3   5   5      151.08      132.40      7.36 o 
   4   5   5       78.66       74.09      5.99 o 
   5   5   5       71.12       91.52      6.60 o 
   6   5   5      159.11      156.99      8.43 o 
   7   5   5       65.24       66.60      4.47 o 
   8   5   5      282.66      311.15      9.02 o 
   9   5   5       23.64       20.17      3.73 o 
  10   5   5      418.85      406.00     11.12 o 
  11   5   5      253.14      276.39      9.50 o 
  12   5   5       20.47       25.32      4.40 o 
  13   5   5       88.05       90.88      6.72 o 
  14   5   5       53.78       56.49      6.02 o 
  15   5   5     1220.83     1147.90     23.21 o 
  16   5   5      830.99      722.25     17.69 o 
  17   5   5      886.45      839.08     19.70 o 
  18   5   5      153.00      131.93     10.18 o 
  19   5   5        0.76        0.84      5.41 o 
  20   5   5       47.96       54.15     10.25 o 
  21   5   5        9.24       16.43      6.34 o 
  22   5   5        7.92       17.35      6.71 o 
  23   5   5      373.67      374.58     16.54 o 
  24   5   5      160.74      169.95     12.39 o 
 -27   6   5        0.35       -3.48      6.85 o 
 -26   6   5       27.39       35.90      9.05 o 
 -25   6   5       39.67       53.50      8.03 o 
 -24   6   5      511.36      473.96     17.00 o 
 -23   6   5      174.40      177.98      9.90 o 
 -22   6   5       14.24       23.29      5.43 o 
 -21   6   5     1211.80     1241.27     30.44 o 
 -20   6   5       53.76       42.65      5.83 o 
 -19   6   5     1184.34     1168.84     23.35 o 
 -18   6   5       31.15       37.08      5.60 o 
 -17   6   5       13.01        6.34      4.27 o 
 -16   6   5       34.11       36.10      6.19 o 
 -15   6   5       28.88       30.82      4.98 o 
 -14   6   5      220.43      199.64      7.28 o 
 -13   6   5      456.47      450.54     16.75 o 
 -12   6   5       92.70       90.58      5.30 o 
 -11   6   5     1364.21     1375.07     21.49 o 
 -10   6   5      850.69      821.82     14.67 o 
  -9   6   5     1065.49      997.73     16.73 o 
  -8   6   5        1.50       -1.56      2.49 o 
  -7   6   5        0.51        1.81      2.38 o 
  -6   6   5      244.06      260.60      8.95 o 
  -5   6   5       44.97       44.42      3.61 o 
  -4   6   5      914.87      983.00     15.91 o 
  -3   6   5     1630.33     1507.18     22.02 o 
  -2   6   5      861.94     1040.37     16.62 o 
  -1   6   5     1104.29     1028.95     18.28 o 
   0   6   5     1422.73     1491.49     24.20 o 
   1   6   5      345.45      363.96     14.12 o 
   2   6   5       18.81       34.60      3.47 o 
   3   6   5       87.60       77.38      4.38 o 
   4   6   5       30.70       47.89      6.33 o 
   5   6   5     1230.42     1152.42     24.09 o 
   6   6   5        5.14        2.48      4.55 o 
   7   6   5      788.78      804.85     19.28 o 
   8   6   5        2.07        9.57      4.44 o 
   9   6   5      189.59      174.83      9.76 o 
  10   6   5       12.61       21.40      5.19 o 
  11   6   5      533.78      500.30     17.67 o 
  12   6   5      426.41      378.79     15.73 o 
  13   6   5      195.87      168.55     10.49 o 
  14   6   5     1653.43     1652.67     34.05 o 
  15   6   5       33.36       34.69      6.71 o 
  16   6   5     1652.74     1483.89     32.15 o 
  17   6   5       15.77        3.65      5.61 o 
  18   6   5      351.19      345.12     19.74 o 
  19   6   5       81.21       69.33      8.70 o 
  20   6   5      410.28      427.21     22.99 o 
  21   6   5       10.72        1.14      6.41 o 
  22   6   5       25.03       21.98      7.60 o 
  23   6   5       17.22       10.86      7.01 o 
 -26   7   5       76.67       83.32     12.24 o 
 -25   7   5      105.23      111.62     13.28 o 
 -24   7   5       11.25        5.48      6.47 o 
 -23   7   5        0.23        0.29      5.07 o 
 -22   7   5       19.02       34.55      6.14 o 
 -21   7   5       22.17       25.06      6.43 o 
 -20   7   5      393.58      365.75     19.96 o 
 -19   7   5       61.06       65.63      6.87 o 
 -18   7   5      161.72      152.66     11.42 o 
 -17   7   5       11.84        9.14      4.84 o 
 -16   7   5      180.48      173.34      7.63 o 
 -15   7   5       66.06       77.72      5.61 o 
 -14   7   5      495.61      482.02     11.49 o 
 -13   7   5      245.06      237.78      8.38 o 
 -12   7   5      114.32      122.59      6.42 o 
 -11   7   5      235.50      219.87      7.91 o 
 -10   7   5       43.75       43.73      4.37 o 
  -9   7   5       97.03      119.81      7.43 o 
  -8   7   5      709.02      680.18     15.91 o 
  -7   7   5      587.61      604.13     12.21 o 
  -6   7   5      123.17      117.31      5.74 o 
  -5   7   5        0.65       10.25      3.02 o 
  -4   7   5     2638.40     2696.71     36.79 o 
  -3   7   5      231.75      265.29     13.63 o 
  -2   7   5     1751.81     1811.64     28.85 o 
  -1   7   5      421.99      465.72     12.08 o 
   0   7   5     1930.27     1946.12     30.79 o 
   1   7   5      578.44      606.37     13.34 o 
   2   7   5      561.77      543.25     12.43 o 
   3   7   5      635.55      619.69     13.45 o 
   4   7   5        2.90       -0.26      4.11 o 
   5   7   5      230.75      199.67     10.45 o 
   6   7   5     1362.36     1225.27     26.25 o 
   7   7   5      354.69      370.87     13.17 o 
   8   7   5      617.52      623.36     17.47 o 
   9   7   5      239.80      226.35     11.82 o 
  10   7   5        0.75        1.78      4.78 o 
  11   7   5       88.84       72.42      7.68 o 
  12   7   5      492.13      468.51     18.15 o 
  13   7   5      684.25      642.07     18.99 o 
  14   7   5      499.81      495.60     16.64 o 
  15   7   5       17.79       20.70      6.51 o 
  16   7   5      291.59      292.88     17.32 o 
  17   7   5      286.77      297.86     14.78 o 
  18   7   5      628.38      646.16     21.33 o 
  19   7   5      118.01      133.23     13.96 o 
  20   7   5      971.66      995.53     29.42 o 
  21   7   5      117.96      151.30     12.54 o 
 -24   8   5      816.01      823.36     24.30 o 
 -23   8   5      445.53      456.48     17.86 o 
 -22   8   5     1341.21     1388.17     30.64 o 
 -21   8   5      295.12      313.39     13.33 o 
 -20   8   5      559.25      526.38     16.07 o 
 -19   8   5        6.85        6.60      5.39 o 
 -18   8   5      550.26      514.37     15.33 o 
 -17   8   5      725.03      712.34     17.93 o 
 -16   8   5      134.61      143.82      9.24 o 
 -15   8   5      231.60      242.43      9.33 o 
 -14   8   5      990.85      979.93     18.48 o 
 -13   8   5      435.39      429.77     11.31 o 
 -12   8   5      437.24      438.02     11.32 o 
 -11   8   5      854.80      850.06     19.31 o 
 -10   8   5        8.41        6.21      3.67 o 
  -9   8   5        1.74        7.22      3.61 o 
  -8   8   5      678.00      601.02     12.95 o 
  -7   8   5     1467.24     1438.19     23.03 o 
  -6   8   5     2060.52     1984.90     32.64 o 
  -5   8   5     2532.70     2519.92     35.55 o 
  -4   8   5     1320.31     1357.29     24.04 o 
  -3   8   5       47.12       63.99      5.72 o 
  -2   8   5      216.60      190.84     10.06 o 
  -1   8   5       35.41       45.32      4.88 o 
   0   8   5     2504.04     2325.80     36.40 o 
   1   8   5     1169.98     1113.91     20.83 o 
   2   8   5     1133.14     1192.96     25.90 o 
   3   8   5      896.59      863.41     21.23 o 
   4   8   5      724.97      643.42     17.78 o 
   5   8   5       22.70       22.71      5.64 o 
   6   8   5     1009.81      955.13     22.91 o 
   7   8   5      544.17      541.25     16.74 o 
   8   8   5       61.67       57.46      7.26 o 
   9   8   5        0.17        0.83      4.94 o 
  10   8   5     1166.40     1142.18     26.61 o 
  11   8   5      195.51      193.39     11.83 o 
  12   8   5      828.93      777.33     21.62 o 
  13   8   5      476.96      503.18     17.30 o 
  14   8   5      153.11      183.61     12.11 o 
  15   8   5       35.39       45.50      7.65 o 
  16   8   5        2.01       -2.65      5.82 o 
  17   8   5       35.40       30.95     12.57 o 
  18   8   5        2.09        3.61      6.60 o 
  19   8   5       15.30       15.06     12.83 o 
  20   8   5      107.74      146.83     20.66 o 
 -22   9   5        2.25       18.38      7.69 o 
 -21   9   5       94.41       94.20     10.31 o 
 -20   9   5      418.38      440.09     17.24 o 
 -19   9   5      117.35      113.02      9.24 o 
 -18   9   5      296.05      327.49     13.55 o 
 -17   9   5      215.27      238.86     11.88 o 
 -16   9   5       79.26       70.70      8.95 o 
 -15   9   5      189.02      179.44      8.71 o 
 -14   9   5      440.92      435.17     11.97 o 
 -13   9   5      183.51      190.01      8.81 o 
 -12   9   5        1.07        3.61      4.38 o 
 -11   9   5      510.71      522.83     12.92 o 
 -10   9   5      192.95      177.04      8.37 o 
  -9   9   5      471.79      453.08     11.63 o 
  -8   9   5      667.38      638.87     15.34 o 
  -7   9   5       34.15       19.25      4.53 o 
  -6   9   5      383.41      373.84     11.36 o 
  -5   9   5       93.64       95.49      6.96 o 
  -4   9   5       15.85        4.52      3.94 o 
  -3   9   5       69.64       68.14      6.09 o 
  -2   9   5      122.79      150.04      7.99 o 
  -1   9   5       72.39       62.86      5.82 o 
   0   9   5       26.03       24.44      5.54 o 
   1   9   5      412.36      432.12     14.80 o 
   2   9   5      216.22      234.26     15.14 o 
   3   9   5      138.67      148.59      9.88 o 
   4   9   5       75.06       83.00      8.03 o 
   5   9   5     1541.82     1506.48     31.84 o 
   6   9   5       24.41       32.15      6.77 o 
   7   9   5     1638.96     1628.62     34.03 o 
   8   9   5      385.78      342.64     13.86 o 
   9   9   5      408.75      373.93     14.91 o 
  10   9   5      311.68      301.71     14.81 o 
  11   9   5        0.30       -2.24      6.21 o 
  12   9   5       73.28       86.10      9.26 o 
  13   9   5       71.70       55.76      8.27 o 
  14   9   5      189.51      200.16     12.92 o 
  15   9   5      213.31      200.49     14.15 o 
  16   9   5        0.10        8.20      6.25 o 
  17   9   5      197.81      188.49     17.21 o 
  18   9   5       35.31       32.63      8.64 o 
 -19  10   5        0.32        5.89      6.65 o 
 -18  10   5      128.69      125.74     14.54 o 
 -17  10   5        0.08       12.20      6.42 o 
 -16  10   5      100.20      108.92      9.67 o 
 -15  10   5       41.90       45.46      8.64 o 
 -14  10   5      236.76      268.63     11.66 o 
 -13  10   5      477.47      457.12     16.07 o 
 -12  10   5     1117.22     1104.23     23.02 o 
 -11  10   5     1122.59     1051.23     27.62 o 
 -10  10   5      624.50      599.70     15.84 o 
  -9  10   5       79.85       76.83      7.00 o 
  -8  10   5        2.30        3.80      4.50 o 
  -7  10   5       45.83       51.86      6.04 o 
  -6  10   5      264.60      242.81     10.48 o 
  -5  10   5      618.19      603.74     15.36 o 
  -4  10   5       28.34       25.20      5.12 o 
  -3  10   5      726.67      721.47     16.97 o 
  -2  10   5       81.83       86.84      8.15 o 
  -1  10   5       29.37       35.34      6.32 o 
   0  10   5      194.11      169.68     10.81 o 
   1  10   5      360.91      362.18     14.54 o 
   2  10   5        1.34        1.87      5.09 o 
   3  10   5      246.65      221.65     12.40 o 
   4  10   5       46.44       46.20      7.39 o 
   5  10   5       29.80       24.64      6.38 o 
   6  10   5      294.95      290.44     13.96 o 
   7  10   5       35.08       29.95      9.08 o 
   8  10   5       17.40        8.43      6.03 o 
   9  10   5       73.50       65.91      9.27 o 
  10  10   5        6.65        1.28      5.91 o 
  11  10   5      437.72      454.40     17.41 o 
  12  10   5        1.64        2.52      6.37 o 
  13  10   5      157.09      168.83     12.50 o 
  14  10   5       50.20       62.72      9.16 o 
  15  10   5        0.58        2.65      6.91 o 
 -16  11   5        0.19        1.98      7.76 o 
 -15  11   5        3.61        2.23      7.40 o 
 -14  11   5       46.40       47.13      8.18 o 
 -13  11   5      120.11      104.14      8.57 o 
 -12  11   5      143.49      156.51      9.87 o 
 -11  11   5       97.40      103.03      8.65 o 
 -10  11   5       78.35       89.33      9.75 o 
  -9  11   5       75.18       73.69      8.36 o 
  -8  11   5        8.86        1.74      5.09 o 
  -7  11   5        7.53       -0.23      4.67 o 
  -6  11   5        8.35       20.38      5.31 o 
  -5  11   5       88.64       98.95     10.35 o 
  -4  11   5        2.31        0.93      5.39 o 
  -3  11   5        3.88        6.47      6.18 o 
  -2  11   5       31.83       29.71      7.87 o 
  -1  11   5      205.81      208.00     12.50 o 
   0  11   5      212.86      224.51     12.99 o 
   1  11   5       77.87       88.95      9.04 o 
   2  11   5      286.61      312.43     14.73 o 
   3  11   5      101.08      101.06      9.57 o 
   4  11   5       76.59       69.74     12.50 o 
   5  11   5        8.76        7.88      6.70 o 
   6  11   5       53.93       65.36      8.74 o 
   7  11   5      773.63      738.23     22.08 o 
   8  11   5      503.22      552.99     19.39 o 
   9  11   5        4.47        6.60      6.63 o 
  10  11   5      123.29      159.51     21.60 o 
  11  11   5       13.02       12.42      7.23 o 
 -10  12   5        9.47        8.67      7.03 o 
  -9  12   5       47.49       43.93      6.82 o 
  -8  12   5        2.82        8.77      6.26 o 
  -7  12   5       19.81       15.72      6.63 o 
  -6  12   5       18.13        7.79      6.51 o 
  -5  12   5       95.56       88.17      9.45 o 
  -4  12   5      182.29      185.34     12.23 o 
  -3  12   5        9.66        7.75      6.69 o 
  -2  12   5       82.74       71.44      9.10 o 
  -1  12   5       80.13       79.52      9.45 o 
   0  12   5      204.88      196.80     14.44 o 
   1  12   5       15.04        1.88      6.92 o 
   2  12   5        0.33       -8.04      6.19 o 
   3  12   5       91.70       84.09      9.47 o 
   4  12   5       17.09       14.01      9.43 o 
   5  12   5       28.55       27.33      7.64 o 
   6  12   5       28.85       60.96      9.43 o 
 -31   0   6       39.26       56.95     12.52 o 
 -30   0   6       76.59       84.88     13.90 o 
 -29   0   6       27.58       23.42      9.88 o 
 -28   0   6      136.85      135.63     18.30 o 
 -27   0   6      919.97      867.84     42.51 o 
 -26   0   6        6.57       -2.35      6.62 o 
 -25   0   6      196.07      204.52     16.83 o 
 -24   0   6        0.08        6.13      6.69 o 
 -23   0   6       29.40       28.43      8.24 o 
 -22   0   6       12.42        6.19      7.05 o 
 -21   0   6      664.31      637.61     39.65 o 
 -20   0   6      172.26      153.48     23.45 o 
 -19   0   6        4.57        0.34      5.47 o 
 -18   0   6      339.49      341.75     16.76 o 
 -17   0   6      177.47      191.44     12.98 o 
 -16   0   6     1295.98     1225.65     35.81 o 
 -15   0   6     1041.42     1029.19     32.98 o 
 -14   0   6      323.87      370.21     16.35 o 
 -13   0   6      768.67      726.12     23.80 o 
 -12   0   6      390.29      302.04      6.53 o 
 -11   0   6      822.58      801.03     18.26 o 
 -10   0   6      506.22      521.74     12.73 o 
  -9   0   6      316.67      272.48      8.36 o 
  -8   0   6     3814.24     3926.24     83.03 o 
  -7   0   6     1155.62     1108.69     23.18 o 
  -6   0   6     1124.15     1319.75     91.15 o 
  -5   0   6     5214.77     4981.36     86.75 o 
  -4   0   6     2331.95     2267.87     47.36 o 
  -3   0   6    14090.43    14818.43    247.72 o 
  -2   0   6    18856.58    19366.62    322.39 o 
  -1   0   6       97.89       91.12     11.81 o 
   0   0   6      768.38      908.66     19.80 o 
   1   0   6     2287.13     2269.89     42.42 o 
   2   0   6     1375.66     1260.26     36.07 o 
   3   0   6     1630.53     1520.84     30.38 o 
   4   0   6     1652.10     1884.09     36.46 o 
   5   0   6      443.40      498.51     14.33 o 
   6   0   6      490.80      636.64     15.99 o 
   7   0   6      280.03      247.12     10.61 o 
   8   0   6     1966.55     1994.28     39.47 o 
   9   0   6        3.70        1.81      3.36 o 
  10   0   6     2202.16     2229.81     44.11 o 
  11   0   6      479.51      499.12     15.25 o 
  12   0   6       14.69       10.33      4.32 o 
  13   0   6       52.07       37.95      7.29 o 
  14   0   6       39.91       47.32      6.27 o 
  15   0   6      279.39      298.58     12.62 o 
  16   0   6     1938.11     1583.78     35.79 o 
  17   0   6      309.81      327.93     14.26 o 
  18   0   6      327.17      276.30     13.34 o 
  19   0   6        2.79        0.91      4.94 o 
  20   0   6        1.50       10.07      5.76 o 
  21   0   6      149.14      144.25     11.39 o 
  22   0   6        9.24       13.34     13.68 o 
  23   0   6       20.61       25.15     10.30 o 
  24   0   6        5.35       30.17     16.31 o 
  25   0   6       40.80       45.39     12.01 o 
 -31   1   6        0.52        7.69      6.78 o 
 -30   1   6      219.35      262.86     14.79 o 
 -29   1   6      676.72      745.82     22.21 o 
 -28   1   6       24.70       34.33      6.99 o 
 -27   1   6       19.41       22.03      6.22 o 
 -26   1   6       16.18       18.29      6.04 o 
 -25   1   6      143.88      108.26     14.46 o 
 -24   1   6      363.38      330.03     13.73 o 
 -23   1   6      121.70      129.04      9.21 o 
 -22   1   6     2450.93     1965.82     38.65 o 
 -21   1   6        0.10        9.31      8.42 o 
 -20   1   6      100.36       75.19      7.14 o 
 -19   1   6      828.53      873.42     20.97 o 
 -18   1   6       53.73       51.65      3.80 o 
 -17   1   6       69.30       66.76      4.54 o 
 -16   1   6     1000.40      961.49     17.47 o 
 -15   1   6      204.44      193.94      6.41 o 
 -14   1   6     1608.03     1629.42     26.00 o 
 -13   1   6      214.43      227.76      9.09 o 
 -12   1   6      998.33     1123.42     21.64 o 
 -11   1   6       28.31       45.25      3.28 o 
 -10   1   6     1130.99     1212.77     15.67 o 
  -9   1   6      596.68      673.03     11.03 o 
  -8   1   6      155.85      147.54      4.40 o 
  -7   1   6      840.32      882.34     13.67 o 
  -6   1   6      328.62      354.16      7.22 o 
  -5   1   6      485.34      527.47      9.42 o 
  -4   1   6     1984.63     2051.81     27.40 o 
  -3   1   6      246.43      230.48      7.23 o 
  -2   1   6      199.26      240.30      5.84 o 
  -1   1   6       18.06       19.56      2.34 o 
   0   1   6     1575.10     1629.41     22.43 o 
   1   1   6      161.71      171.24      5.08 o 
   2   1   6       72.33       75.78      3.68 o 
   3   1   6     1252.89     1291.11     18.70 o 
   4   1   6      613.27      692.85     11.72 o 
   5   1   6       83.51       74.17      5.78 o 
   6   1   6     1742.15     1815.73     25.37 o 
   7   1   6       95.08       94.84      4.48 o 
   8   1   6      203.88      203.39      6.29 o 
   9   1   6      306.20      327.87     11.18 o 
  10   1   6     1600.64     1618.50     24.00 o 
  11   1   6      154.01      171.81      6.45 o 
  12   1   6       74.40       85.86      5.10 o 
  13   1   6      213.18      193.42      7.06 o 
  14   1   6      383.28      378.29      9.80 o 
  15   1   6        8.39        5.29      3.49 o 
  16   1   6      834.02      665.55     15.20 o 
  17   1   6      388.67      343.17      9.97 o 
  18   1   6     1018.62      903.12     17.53 o 
  19   1   6      218.67      207.71      9.11 o 
  20   1   6        0.58       -2.71      5.37 o 
  21   1   6       16.79       32.31      5.85 o 
  22   1   6       67.84       65.00      7.20 o 
  23   1   6       59.02       77.26      7.77 o 
  24   1   6        1.35       13.07      5.54 o 
  25   1   6      171.43      246.39     16.00 o 
 -30   2   6      113.62      111.37     10.69 o 
 -29   2   6      176.85      186.22     12.60 o 
 -28   2   6        1.02        2.83      5.71 o 
 -27   2   6       85.14      109.80     12.04 o 
 -26   2   6       12.77       19.12      5.63 o 
 -25   2   6        6.90       15.06      5.59 o 
 -24   2   6       30.47       21.53      5.61 o 
 -23   2   6       16.94       49.63      6.75 o 
 -22   2   6      139.37      109.71      8.74 o 
 -21   2   6       43.03       21.88      5.12 o 
 -20   2   6       75.96       80.87      7.30 o 
 -19   2   6       24.13       29.33      3.86 o 
 -18   2   6        3.57        2.54      3.54 o 
 -17   2   6      147.19      157.15      6.74 o 
 -16   2   6     1542.75     1563.06     25.90 o 
 -15   2   6      107.28      115.49      6.71 o 
 -14   2   6      126.98      136.32      5.92 o 
 -13   2   6      971.31     1051.62     16.99 o 
 -12   2   6     2263.04     2176.64     33.13 o 
 -11   2   6     3586.23     3612.40     41.76 o 
 -10   2   6      335.40      404.13      7.84 o 
  -9   2   6       98.16      117.53      5.60 o 
  -8   2   6     4269.53     4537.04     56.47 o 
  -7   2   6       63.57       95.64      9.86 o 
  -6   2   6      601.36      599.05     10.33 o 
  -5   2   6      249.91      258.38      6.09 o 
  -4   2   6      184.49      238.70      6.95 o 
  -3   2   6      311.12      237.11      5.83 o 
  -2   2   6     1450.37     1571.29     21.68 o 
  -1   2   6      465.46      484.68      8.80 o 
   0   2   6      762.02      822.93     12.92 o 
   1   2   6      602.14      626.51     12.69 o 
   2   2   6     2669.49     2901.03     37.36 o 
   3   2   6      336.60      393.50      7.81 o 
   4   2   6     2852.17     3000.15     38.79 o 
   5   2   6     1126.77     1185.58     21.24 o 
   6   2   6      237.10      198.48      6.86 o 
   7   2   6     4892.70     5011.28     68.09 o 
   8   2   6      288.11      341.26      7.95 o 
   9   2   6     1262.69     1278.73     19.66 o 
  10   2   6     1954.47     1940.46     27.73 o 
  11   2   6      147.21      153.50      6.37 o 
  12   2   6      338.90      329.69      8.60 o 
  13   2   6       55.57       53.17      4.29 o 
  14   2   6      259.94      234.24     11.11 o 
  15   2   6      195.98      225.52      7.97 o 
  16   2   6      212.76      184.52      7.63 o 
  17   2   6      110.01      147.46     11.16 o 
  18   2   6      335.20      320.08     11.74 o 
  19   2   6       49.69       53.91      6.48 o 
  20   2   6       96.55       84.89      7.75 o 
  21   2   6      257.23      271.38     12.05 o 
  22   2   6       21.94       29.28      6.11 o 
  23   2   6       36.17       47.35      7.12 o 
  24   2   6      105.52      112.96      9.29 o 
  25   2   6       77.39       88.61      8.90 o 
 -30   3   6       18.21       21.19      7.15 o 
 -29   3   6        6.67       -0.08      6.05 o 
 -28   3   6       23.27       25.16      6.83 o 
 -27   3   6      202.32      188.40     13.22 o 
 -26   3   6       20.38        9.76      7.01 o 
 -25   3   6      241.73      265.29     13.02 o 
 -24   3   6       28.76       34.36      6.40 o 
 -23   3   6        0.77        9.75      5.00 o 
 -22   3   6       96.43       77.38      7.78 o 
 -21   3   6      147.40      215.55     11.11 o 
 -20   3   6       10.47        5.99      5.25 o 
 -19   3   6      486.64      490.99     12.49 o 
 -18   3   6      138.97      102.49      6.23 o 
 -17   3   6       71.29       50.33      4.57 o 
 -16   3   6      281.62      283.86      8.79 o 
 -15   3   6      408.54      398.99     15.40 o 
 -14   3   6       11.62       11.53      3.16 o 
 -13   3   6     2411.49     2448.22     37.28 o 
 -12   3   6        1.07        3.54      2.00 o 
 -11   3   6      550.64      578.47     10.45 o 
 -10   3   6      116.66      115.43      5.82 o 
  -9   3   6      530.87      538.16      9.88 o 
  -8   3   6       16.12       34.71      2.78 o 
  -7   3   6      520.85      509.77      9.50 o 
  -6   3   6     1212.99     1349.51     19.49 o 
  -5   3   6      196.04      222.80      5.73 o 
  -4   3   6       17.81       12.17      2.12 o 
  -3   3   6        3.64        1.38      1.79 o 
  -2   3   6        7.05        2.27      1.64 o 
  -1   3   6        5.80       10.57      1.52 o 
   0   3   6      559.97      610.33      9.94 o 
   1   3   6      134.11      104.79      6.42 o 
   2   3   6       61.81       47.53      2.26 o 
   3   3   6      188.18      193.30      4.25 o 
   4   3   6       28.15       27.34      3.22 o 
   5   3   6        0.28        0.50      2.41 o 
   6   3   6     1865.61     1872.09     29.62 o 
   7   3   6      657.81      669.61     14.02 o 
   8   3   6      984.23     1061.72     19.60 o 
   9   3   6       47.01       57.44      5.05 o 
  10   3   6      439.14      425.79     11.50 o 
  11   3   6        9.30       13.55      2.40 o 
  12   3   6        3.66        2.82      4.09 o 
  13   3   6       15.48       13.62      4.20 o 
  14   3   6      140.58      186.10      9.18 o 
  15   3   6       58.15       30.63      5.32 o 
  16   3   6        2.99        1.85      4.17 o 
  17   3   6      207.05      269.21     13.95 o 
  18   3   6       14.78       12.82      5.67 o 
  19   3   6      185.08      207.39     10.91 o 
  20   3   6        0.95       10.11      5.16 o 
  21   3   6        7.80       13.61      5.58 o 
  22   3   6       19.37       50.03      7.01 o 
  23   3   6       11.29       18.34      5.97 o 
  24   3   6        8.86        9.32      5.65 o 
 -29   4   6        1.38        6.13      6.61 o 
 -28   4   6        5.08        6.68      6.14 o 
 -27   4   6        0.64        3.67      6.00 o 
 -26   4   6      192.90      174.94     11.66 o 
 -25   4   6       59.84       46.75      7.30 o 
 -24   4   6       60.68       66.08      7.82 o 
 -23   4   6        0.00       -2.86      4.65 o 
 -22   4   6       17.19       10.49      5.07 o 
 -21   4   6      142.24      166.04      8.43 o 
 -20   4   6      251.30      258.86      9.67 o 
 -19   4   6        7.70        2.68      3.56 o 
 -18   4   6      117.74      134.75      7.40 o 
 -17   4   6       29.44       31.20      4.39 o 
 -16   4   6        4.06        3.64      3.35 o 
 -15   4   6       25.34       31.48      4.38 o 
 -14   4   6       45.22       56.52      3.62 o 
 -13   4   6     1588.46     1562.31     22.97 o 
 -12   4   6      887.77      955.76     28.49 o 
 -11   4   6     1190.69     1212.02     18.60 o 
 -10   4   6      457.00      414.26     10.53 o 
  -9   4   6       11.12       14.96      2.49 o 
  -8   4   6        0.03       -0.01      1.92 o 
  -7   4   6      180.88      181.46      9.53 o 
  -6   4   6      116.93      130.34      5.60 o 
  -5   4   6     1930.04     2029.33     46.54 o 
  -4   4   6      689.98      787.65     12.92 o 
  -3   4   6     1001.83      916.33     14.30 o 
  -2   4   6     3477.38     3670.81     50.93 o 
  -1   4   6      347.87      425.34     13.52 o 
   0   4   6      174.31      184.88      6.50 o 
   1   4   6      744.93      742.22     14.12 o 
   2   4   6      451.06      501.99      8.58 o 
   3   4   6      122.32       91.77      6.20 o 
   4   4   6      213.52      214.97      8.61 o 
   5   4   6       81.62       87.26      3.75 o 
   6   4   6      860.98      900.70     16.92 o 
   7   4   6     1694.40     1640.28     52.84 o 
   8   4   6      435.05      459.83     13.68 o 
   9   4   6      249.20      257.44      8.77 o 
  10   4   6       56.96       57.48      5.35 o 
  11   4   6      156.60      114.63      8.17 o 
  12   4   6       58.36       30.94      5.44 o 
  13   4   6      123.30      145.77      8.18 o 
  14   4   6       31.60       16.64      4.87 o 
  15   4   6      607.66      506.72     14.10 o 
  16   4   6      151.33      123.19      8.36 o 
  17   4   6       66.01       58.82      6.58 o 
  18   4   6        0.33       -1.02      4.45 o 
  19   4   6       12.92       16.00      5.49 o 
  20   4   6        2.41        4.01      4.94 o 
  21   4   6        8.83        5.67      5.99 o 
  22   4   6       17.03       18.12      6.82 o 
  23   4   6       69.97       61.76      8.69 o 
  24   4   6        1.06        0.27      6.28 o 
 -28   5   6        0.02        4.83      6.27 o 
 -27   5   6       24.07       40.29      7.84 o 
 -26   5   6       91.46       88.96      9.38 o 
 -25   5   6       89.42       72.36      8.50 o 
 -24   5   6      327.19      353.29     15.15 o 
 -23   5   6       75.79       85.99      8.63 o 
 -22   5   6       27.83        3.98      4.38 o 
 -21   5   6      257.00      246.19     10.39 o 
 -20   5   6        1.06        5.77      4.27 o 
 -19   5   6      368.21      319.95     10.92 o 
 -18   5   6     1109.32      920.10     22.35 o 
 -17   5   6      260.20      207.90      9.18 o 
 -16   5   6        1.00       -3.57      3.80 o 
 -15   5   6      178.87      183.83      6.55 o 
 -14   5   6       25.06       33.42      3.53 o 
 -13   5   6      470.71      468.32     10.21 o 
 -12   5   6        3.07       11.37      2.91 o 
 -11   5   6      280.64      291.52      7.73 o 
 -10   5   6      343.40      365.71      8.66 o 
  -9   5   6       13.96       13.29      2.80 o 
  -8   5   6       24.98       25.69      3.39 o 
  -7   5   6      259.20      283.17     12.15 o 
  -6   5   6      376.73      382.08      8.49 o 
  -5   5   6      224.34      246.86      6.61 o 
  -4   5   6      163.80      163.16      5.41 o 
  -3   5   6     4335.53     4386.52     60.85 o 
  -2   5   6      339.78      314.46      8.29 o 
  -1   5   6      875.51      929.39     16.63 o 
   0   5   6       77.80       86.76      4.67 o 
   1   5   6      160.40      168.73      5.95 o 
   2   5   6       11.30       10.46      2.15 o 
   3   5   6        5.90        5.32      3.38 o 
   4   5   6        8.74        2.86      8.73 o 
   5   5   6      919.31      938.86     20.86 o 
   6   5   6      120.88      123.32      7.96 o 
   7   5   6     1570.29     1585.94     30.88 o 
   8   5   6      426.88      386.77     10.45 o 
   9   5   6      564.93      578.29     15.94 o 
  10   5   6       71.39       78.45      5.91 o 
  11   5   6        0.05       -4.91      3.27 o 
  12   5   6      105.52      111.39      7.18 o 
  13   5   6      214.17      181.94     10.68 o 
  14   5   6      160.17      173.18     10.67 o 
  15   5   6      427.62      458.85     16.30 o 
  16   5   6      126.84       96.86     14.74 o 
  17   5   6      483.51      515.08     17.26 o 
  18   5   6       52.64       46.18      7.24 o 
  19   5   6       24.48       22.11      6.41 o 
  20   5   6       63.43       66.32      8.63 o 
  21   5   6        0.16       14.58      6.66 o 
  22   5   6       60.67       45.05      8.32 o 
  23   5   6       24.12       29.50      7.50 o 
 -27   6   6       51.11       58.75      8.72 o 
 -26   6   6       54.38       51.06      8.48 o 
 -25   6   6      108.55      131.03     14.70 o 
 -24   6   6      103.68      124.96     10.48 o 
 -23   6   6       14.19       18.54      5.38 o 
 -22   6   6        0.86       -6.51      4.42 o 
 -21   6   6      969.27      985.30     31.71 o 
 -20   6   6       53.05       62.67      6.51 o 
 -19   6   6      335.69      377.43     12.31 o 
 -18   6   6      287.23      282.01     11.10 o 
 -17   6   6      740.15      676.55     29.84 o 
 -16   6   6      107.88      132.76      8.03 o 
 -15   6   6        8.97       10.94      3.42 o 
 -14   6   6     2201.29     2139.77     31.28 o 
 -13   6   6       58.92       58.57      4.60 o 
 -12   6   6     4973.02     4654.25     60.31 o 
 -11   6   6       23.43       42.41      5.73 o 
 -10   6   6      107.38      137.44      6.18 o 
  -9   6   6      422.37      415.86      9.67 o 
  -8   6   6        5.86        3.50      2.66 o 
  -7   6   6      221.94      234.43      6.96 o 
  -6   6   6      925.73      838.13     14.60 o 
  -5   6   6        1.10        2.17      2.38 o 
  -4   6   6       51.00       27.13      2.96 o 
  -3   6   6       96.15      122.86      6.32 o 
  -2   6   6      860.20      893.44     18.47 o 
  -1   6   6      239.19      231.11      7.53 o 
   0   6   6      978.63      936.57     19.41 o 
   1   6   6       52.25       54.56      4.81 o 
   2   6   6      581.23      566.43     11.96 o 
   3   6   6      121.62      103.21      8.30 o 
   4   6   6      711.32      640.97     20.87 o 
   5   6   6      119.90      108.08      7.92 o 
   6   6   6      315.40      282.37     11.41 o 
   7   6   6      719.42      663.17     17.62 o 
   8   6   6       24.67       18.29      5.25 o 
   9   6   6       19.87       17.88      5.32 o 
  10   6   6      180.79      176.29     10.47 o 
  11   6   6      498.72      429.17     14.62 o 
  12   6   6       14.71       29.32      6.11 o 
  13   6   6      330.79      362.53     15.73 o 
  14   6   6       43.53       52.56      7.34 o 
  15   6   6       85.28       67.74      8.08 o 
  16   6   6      109.80      117.27      9.85 o 
  17   6   6       39.34       48.08     13.10 o 
  18   6   6       53.35       53.64      8.21 o 
  19   6   6      593.40      580.55     34.34 o 
  20   6   6       18.96       17.79      8.78 o 
  21   6   6      111.53      130.99     11.54 o 
  22   6   6       45.04       45.20      8.82 o 
 -26   7   6       82.28       70.35     10.43 o 
 -25   7   6      432.22      498.10     18.80 o 
 -24   7   6       11.82        7.90      7.51 o 
 -23   7   6       13.14        8.84      5.52 o 
 -22   7   6      208.27      215.13     11.19 o 
 -21   7   6       87.03      109.75     12.22 o 
 -20   7   6      285.06      299.99     12.15 o 
 -19   7   6      517.56      565.48     15.81 o 
 -18   7   6       69.88       72.29      7.05 o 
 -17   7   6     1282.00     1250.95     24.98 o 
 -16   7   6      956.45      939.77     20.49 o 
 -15   7   6      329.68      310.70     11.41 o 
 -14   7   6     1654.01     1697.53     26.57 o 
 -13   7   6     1079.33     1085.64     19.07 o 
 -12   7   6     1432.15     1415.28     22.93 o 
 -11   7   6       76.94       81.12      5.47 o 
 -10   7   6     2312.10     2267.32     32.74 o 
  -9   7   6      210.28      232.05     13.15 o 
  -8   7   6     1344.73     1290.88     20.83 o 
  -7   7   6     1750.12     1769.44     26.50 o 
  -6   7   6     1456.13     1432.39     22.32 o 
  -5   7   6     1564.05     1504.44     25.54 o 
  -4   7   6       30.04       25.38      4.04 o 
  -3   7   6      256.84      296.82      9.19 o 
  -2   7   6       71.45       78.36      5.46 o 
  -1   7   6       85.52       74.80      6.45 o 
   0   7   6      660.90      621.70     13.73 o 
   1   7   6     3624.26     3529.31     51.13 o 
   2   7   6      858.45      764.11     19.15 o 
   3   7   6     1390.90     1463.87     29.96 o 
   4   7   6      859.77      846.12     27.83 o 
   5   7   6       16.47        8.87      4.97 o 
   6   7   6     4442.36     4247.83     70.18 o 
   7   7   6      320.88      305.92     12.88 o 
   8   7   6     4615.61     4395.77     72.90 o 
   9   7   6       25.23       38.09      6.43 o 
  10   7   6      134.22      125.22      9.66 o 
  11   7   6      934.23      879.53     22.75 o 
  12   7   6      370.45      354.83     14.35 o 
  13   7   6      861.55      808.50     22.20 o 
  14   7   6      172.12      178.92     11.69 o 
  15   7   6        1.41       -1.17      5.47 o 
  16   7   6      249.89      245.94     14.01 o 
  17   7   6      233.68      258.62     14.48 o 
  18   7   6        1.98       -5.97      5.95 o 
  19   7   6      128.69      103.46     10.63 o 
  20   7   6      198.52      192.83     13.51 o 
 -24   8   6       18.80       33.76      8.03 o 
 -23   8   6      979.23     1007.90     23.52 o 
 -22   8   6      617.46      651.54     18.10 o 
 -21   8   6      132.73      132.38      9.61 o 
 -20   8   6       16.92       16.16      5.60 o 
 -19   8   6       16.02        6.12      5.27 o 
 -18   8   6      237.93      262.64     11.88 o 
 -17   8   6     1354.31     1355.79     35.70 o 
 -16   8   6        6.65        5.72      5.14 o 
 -15   8   6      794.76      761.89     18.28 o 
 -14   8   6       73.50       82.96      6.18 o 
 -13   8   6     1468.90     1515.47     24.98 o 
 -12   8   6     1605.50     1598.44     28.44 o 
 -11   8   6      568.62      563.40     12.87 o 
 -10   8   6       72.01       79.15      7.69 o 
  -9   8   6       34.58       39.27      4.45 o 
  -8   8   6      372.87      333.82      9.53 o 
  -7   8   6      221.78      256.80     14.06 o 
  -6   8   6      334.86      271.11      9.61 o 
  -5   8   6      116.13      104.20      6.66 o 
  -4   8   6      923.80      932.41     18.69 o 
  -3   8   6      274.64      259.90      9.44 o 
  -2   8   6     1132.10     1018.31     19.76 o 
  -1   8   6       54.79       55.02      5.28 o 
   0   8   6        5.41       -0.46      3.27 o 
   1   8   6       45.09       58.76      8.32 o 
   2   8   6       57.81       64.24      7.07 o 
   3   8   6       87.66       64.97      7.16 o 
   4   8   6      633.06      584.38     17.40 o 
   5   8   6      864.23      813.96     21.15 o 
   6   8   6       86.25       88.80      8.54 o 
   7   8   6     1966.34     1900.96     42.85 o 
   8   8   6        1.74        5.70     11.61 o 
   9   8   6      123.90      125.33      9.97 o 
  10   8   6      373.07      399.59     15.40 o 
  11   8   6       62.07       67.87      8.25 o 
  12   8   6      576.90      584.38     18.99 o 
  13   8   6        4.95        8.35      6.15 o 
  14   8   6      334.00      333.31     18.35 o 
  15   8   6      130.43      154.48     16.56 o 
  16   8   6        3.91       16.18      6.83 o 
  17   8   6       49.59       36.88      8.24 o 
  18   8   6        0.73        2.12      6.66 o 
  19   8   6      858.71      930.22     26.73 o 
 -22   9   6       20.16       23.60      7.86 o 
 -21   9   6      158.60      199.98     16.58 o 
 -20   9   6       31.25       34.94      7.04 o 
 -19   9   6       18.51       21.39      6.38 o 
 -18   9   6       95.86      114.57      9.03 o 
 -17   9   6      299.31      319.32     13.24 o 
 -16   9   6      183.19      174.70     10.37 o 
 -15   9   6       69.27       78.47      7.92 o 
 -14   9   6        0.18       -3.89      3.83 o 
 -13   9   6      308.63      293.89     10.11 o 
 -12   9   6      153.79      165.52      9.77 o 
 -11   9   6      337.16      325.55     11.33 o 
 -10   9   6      118.70      125.44      7.98 o 
  -9   9   6       93.73       90.53      7.00 o 
  -8   9   6        7.86        9.54      4.34 o 
  -7   9   6       80.51       85.45      6.97 o 
  -6   9   6      126.05      128.02      8.66 o 
  -5   9   6       77.86       78.60      6.42 o 
  -4   9   6       88.10       79.53      7.32 o 
  -3   9   6       92.65       95.50      6.90 o 
  -2   9   6      506.23      496.45     13.23 o 
  -1   9   6        2.94       -3.63      4.68 o 
   0   9   6       63.79       67.31      8.10 o 
   1   9   6     1059.35     1045.46     30.72 o 
   2   9   6      123.64      111.30     13.92 o 
   3   9   6       92.71       95.86     13.72 o 
   4   9   6      147.60      146.91     10.44 o 
   5   9   6        1.65        4.35      5.53 o 
   6   9   6      121.13      115.46     15.10 o 
   7   9   6        1.66       -1.97      5.76 o 
   8   9   6        3.12        0.77      6.68 o 
   9   9   6       16.29       12.75      6.22 o 
  10   9   6      494.22      494.55     17.47 o 
  11   9   6      106.77      122.79     10.47 o 
  12   9   6      251.94      251.39     14.46 o 
  13   9   6       86.95      102.47      9.88 o 
  14   9   6       67.54       71.73      9.09 o 
  15   9   6       69.44       69.78      9.47 o 
  16   9   6     1000.57      963.22     27.01 o 
 -19  10   6      122.40      122.54     12.45 o 
 -18  10   6       89.61       86.56      9.55 o 
 -17  10   6       92.01      111.41     10.15 o 
 -16  10   6       71.71       70.69     11.75 o 
 -15  10   6      227.21      238.23     13.42 o 
 -14  10   6      163.20      181.67     11.79 o 
 -13  10   6       52.62       66.85      7.11 o 
 -12  10   6       94.75      101.94      7.96 o 
 -11  10   6        6.61       16.65      6.28 o 
 -10  10   6      142.24      151.49      9.09 o 
  -9  10   6       42.43       47.01      6.18 o 
  -8  10   6       56.63       66.40      8.07 o 
  -7  10   6       30.70       39.27      6.03 o 
  -6  10   6      272.51      238.00     11.79 o 
  -5  10   6        0.57       -0.93      4.09 o 
  -4  10   6       86.11      104.29      8.81 o 
  -3  10   6       69.80       62.49      9.13 o 
  -2  10   6        0.57        2.40      5.20 o 
  -1  10   6        3.35       -4.11      4.83 o 
   0  10   6      156.43      127.39      9.83 o 
   1  10   6       44.49       32.83      6.65 o 
   2  10   6        2.82       11.02      5.54 o 
   3  10   6       27.86       41.92      9.69 o 
   4  10   6      151.63      151.11     10.99 o 
   5  10   6      278.21      277.33     14.42 o 
   6  10   6        0.40       -0.34      5.80 o 
   7  10   6      104.30       93.04      9.68 o 
   8  10   6       25.78       18.93     11.02 o 
   9  10   6        0.55        4.84      6.13 o 
  10  10   6       86.23       80.57      9.67 o 
  11  10   6      263.42      266.43     16.14 o 
  12  10   6        3.27        1.77      6.64 o 
  13  10   6       57.46       62.18      9.34 o 
  14  10   6        1.80      -10.68      7.12 o 
 -15  11   6      153.12      172.03     12.52 o 
 -14  11   6      654.85      744.74     22.08 o 
 -13  11   6        1.65       19.29      6.94 o 
 -12  11   6        7.00       -0.44      5.19 o 
 -11  11   6      175.32      171.46     10.22 o 
 -10  11   6      380.08      393.97     14.42 o 
  -9  11   6      174.95      193.98     12.71 o 
  -8  11   6      458.20      484.94     14.84 o 
  -7  11   6      579.87      590.76     18.85 o 
  -6  11   6        9.69        4.77      5.81 o 
  -5  11   6        3.31        1.15      5.57 o 
  -4  11   6      356.87      351.34     15.30 o 
  -3  11   6      220.06      199.36     12.34 o 
  -2  11   6      526.03      476.72     21.23 o 
  -1  11   6        7.58        7.61      6.06 o 
   0  11   6      218.23      197.82     12.52 o 
   1  11   6      465.56      449.83     18.86 o 
   2  11   6        0.97       -1.88      5.68 o 
   3  11   6      497.77      480.27     17.46 o 
   4  11   6      176.64      175.10     12.21 o 
   5  11   6        8.93        7.31      6.46 o 
   6  11   6      164.27      155.59     12.10 o 
   7  11   6      295.99      289.99     15.67 o 
   8  11   6      486.88      481.77     18.37 o 
   9  11   6       86.56       86.62     10.18 o 
  10  11   6       49.85       45.71     10.06 o 
  -9  12   6        3.09        4.88      6.45 o 
  -8  12   6      416.98      499.01     18.07 o 
  -7  12   6       10.34       12.56      6.50 o 
  -6  12   6        1.55        1.99      9.81 o 
  -5  12   6       79.47       89.37      9.96 o 
  -4  12   6      492.35      526.24     18.62 o 
  -3  12   6      163.31      178.15     14.19 o 
  -2  12   6      815.68      944.27     28.97 o 
  -1  12   6        0.22        0.33      6.56 o 
   0  12   6      164.57      165.91     12.41 o 
   1  12   6       25.88       25.11      7.47 o 
   2  12   6      138.53      135.16     11.60 o 
   3  12   6      134.16      169.91     12.76 o 
   4  12   6      263.57      318.57     23.26 o 
 -31   1   7       47.95       53.62     10.92 o 
 -30   1   7       72.62       96.57     14.45 o 
 -29   1   7      143.62      160.99     11.66 o 
 -28   1   7       78.27       48.70      7.60 o 
 -27   1   7        4.24        2.95      5.94 o 
 -26   1   7       24.25       27.38      6.35 o 
 -25   1   7        5.16        3.38      4.97 o 
 -24   1   7       39.20       34.68      6.12 o 
 -23   1   7     1071.31      941.52     23.68 o 
 -22   1   7      594.08      652.96     20.59 o 
 -21   1   7      236.83      182.52     10.46 o 
 -20   1   7       36.38       38.57      5.82 o 
 -19   1   7       14.12       12.25      4.36 o 
 -18   1   7       17.53        6.85      4.05 o 
 -17   1   7       82.36       87.39      4.61 o 
 -16   1   7       77.06       85.31      8.26 o 
 -15   1   7       86.58       91.20      4.67 o 
 -14   1   7     1014.98      988.30     17.74 o 
 -13   1   7      194.02      187.07      6.25 o 
 -12   1   7     1369.09     1358.03     19.52 o 
 -11   1   7      131.77      153.42      7.11 o 
 -10   1   7      532.10      606.46     20.23 o 
  -9   1   7      194.19      180.81      5.29 o 
  -8   1   7      149.15      143.47      4.87 o 
  -7   1   7      253.40      238.57      6.14 o 
  -6   1   7      475.07      523.14      9.78 o 
  -5   1   7       72.45       69.88      3.82 o 
  -4   1   7      681.94      652.51     11.47 o 
  -3   1   7       33.49       15.25      2.42 o 
  -2   1   7     1019.12     1077.84     19.30 o 
  -1   1   7       44.28       46.05      3.22 o 
   0   1   7     1249.09     1286.03     20.44 o 
   1   1   7        2.78       -0.11      3.06 o 
   2   1   7        5.34        4.05      1.99 o 
   3   1   7       81.47       95.69      4.47 o 
   4   1   7     1648.11     1618.91     23.29 o 
   5   1   7      133.95      139.76      8.05 o 
   6   1   7       29.28       27.43      3.06 o 
   7   1   7      452.12      516.62     10.52 o 
   8   1   7       71.43       90.18      5.02 o 
   9   1   7      632.02      660.16     17.29 o 
  10   1   7      176.29      190.95      7.02 o 
  11   1   7       88.12       87.29      5.34 o 
  12   1   7       94.01       93.07      5.52 o 
  13   1   7       20.71       11.48      3.30 o 
  14   1   7     1290.50     1216.95     20.85 o 
  15   1   7      824.58      792.04     15.88 o 
  16   1   7        2.57       -2.35      3.30 o 
  17   1   7     1205.37     1101.41     20.20 o 
  18   1   7      383.94      335.01     12.39 o 
  19   1   7        6.16       20.56      5.37 o 
  20   1   7       51.81       59.94      6.88 o 
  21   1   7       11.61       17.47      6.14 o 
  22   1   7       26.64       27.92      6.33 o 
  23   1   7      132.58      105.41     15.82 o 
  24   1   7      339.56      389.48     17.91 o 
 -30   2   7       71.81       73.34      9.46 o 
 -29   2   7        2.61        3.19      6.12 o 
 -28   2   7       29.31       20.24     10.79 o 
 -27   2   7        0.21        4.34      5.62 o 
 -26   2   7       15.83       21.70      6.18 o 
 -25   2   7       36.11       36.62      6.74 o 
 -24   2   7        2.41        1.30      4.85 o 
 -23   2   7      290.48      199.83     11.52 o 
 -22   2   7      159.89      186.03     11.01 o 
 -21   2   7      946.96      842.04     21.54 o 
 -20   2   7      449.46      383.46     14.38 o 
 -19   2   7       53.50       20.61      3.71 o 
 -18   2   7       48.74       65.90      8.20 o 
 -17   2   7        6.13        1.93      2.87 o 
 -16   2   7      204.76      190.04      7.26 o 
 -15   2   7      380.47      370.61      9.71 o 
 -14   2   7     1202.23     1131.77     19.95 o 
 -13   2   7      407.99      482.75     11.13 o 
 -12   2   7      595.76      664.03      9.90 o 
 -11   2   7     1545.01     1557.43     22.20 o 
 -10   2   7      653.41      610.99     10.91 o 
  -9   2   7      225.80      249.63      7.49 o 
  -8   2   7     1943.76     1970.55     27.08 o 
  -7   2   7      343.45      414.92      8.52 o 
  -6   2   7     1112.82     1074.38     16.49 o 
  -5   2   7     1678.20     1783.15     24.80 o 
  -4   2   7       35.50       28.77      3.36 o 
  -3   2   7    16435.89    18276.65    215.74 o 
  -2   2   7       27.96       17.86      5.09 o 
  -1   2   7      861.34      885.07     14.16 o 
   0   2   7      682.03      623.26     11.03 o 
   1   2   7      201.11      221.72      5.57 o 
   2   2   7      624.89      592.62     10.70 o 
   3   2   7      823.16      859.41     14.03 o 
   4   2   7       99.24       70.55      4.74 o 
   5   2   7     2984.49     3028.15     39.92 o 
   6   2   7      411.33      451.87     10.53 o 
   7   2   7      958.37      984.05     17.65 o 
   8   2   7      433.73      433.73     12.31 o 
   9   2   7      575.75      678.33     12.93 o 
  10   2   7      143.33      133.09      6.37 o 
  11   2   7      310.12      329.40      9.55 o 
  12   2   7       35.98       50.69      4.33 o 
  13   2   7       31.93       36.94      5.35 o 
  14   2   7       30.59       22.33      4.86 o 
  15   2   7      684.95      615.91     17.16 o 
  16   2   7       27.40       54.01      6.48 o 
  17   2   7      515.15      509.28     16.01 o 
  18   2   7        1.07        2.80      7.09 o 
  19   2   7      160.09      168.86      9.98 o 
  20   2   7        6.15        2.25      9.77 o 
  21   2   7        0.97        4.19      5.02 o 
  22   2   7        3.87        9.49      5.71 o 
  23   2   7       65.32       88.55      8.58 o 
  24   2   7      116.98      123.44      9.85 o 
 -30   3   7      509.98      574.53     20.15 o 
 -29   3   7      365.77      372.10     16.49 o 
 -28   3   7       26.62       27.16      6.84 o 
 -27   3   7      101.77       92.73      9.37 o 
 -26   3   7       13.38       15.20      5.89 o 
 -25   3   7       15.29       25.15      6.19 o 
 -24   3   7      781.09      726.85     20.80 o 
 -23   3   7      986.79      818.53     31.94 o 
 -22   3   7       13.63       17.70      5.76 o 
 -21   3   7      633.20      508.26     16.20 o 
 -20   3   7        0.32       -1.07      3.30 o 
 -19   3   7       27.86       41.16      4.61 o 
 -18   3   7      361.10      362.50     10.94 o 
 -17   3   7      127.19      125.45     10.20 o 
 -16   3   7      163.74      174.18      7.44 o 
 -15   3   7       78.43       84.63      5.44 o 
 -14   3   7      207.15      225.45      7.92 o 
 -13   3   7      766.33      793.39     13.36 o 
 -12   3   7      641.49      622.70     11.31 o 
 -11   3   7     2976.62     2917.12     38.55 o 
 -10   3   7      272.19      305.08      9.58 o 
  -9   3   7      274.04      302.77      7.24 o 
  -8   3   7     1346.44     1359.38     22.71 o 
  -7   3   7      185.17      149.95      7.90 o 
  -6   3   7     1947.34     2056.38     28.20 o 
  -5   3   7      560.79      550.74     10.98 o 
  -4   3   7      590.96      626.34     11.10 o 
  -3   3   7      495.96      480.95      9.82 o 
  -2   3   7      103.26      107.25      4.26 o 
  -1   3   7      297.08      307.06      7.86 o 
   0   3   7     1980.74     1997.43     39.80 o 
   1   3   7      214.23      312.84     10.57 o 
   2   3   7     3101.58     3198.35     41.87 o 
   3   3   7       52.04       69.92      6.57 o 
   4   3   7      118.84      157.74      7.10 o 
   5   3   7     1474.01     1501.02     25.17 o 
   6   3   7      901.96      949.84     18.16 o 
   7   3   7     1775.08     1682.69     28.09 o 
   8   3   7     1152.49     1153.18     21.33 o 
   9   3   7        7.99       10.47      3.82 o 
  10   3   7      794.75      770.69     16.86 o 
  11   3   7       66.39       65.26      5.93 o 
  12   3   7      369.11      383.26     11.89 o 
  13   3   7      321.16      255.42     10.36 o 
  14   3   7        2.73       16.36      5.02 o 
  15   3   7      108.39       63.77      6.70 o 
  16   3   7        2.52        7.81      4.53 o 
  17   3   7      672.89      541.07     15.52 o 
  18   3   7       27.59       25.74      5.59 o 
  19   3   7      385.59      355.38     13.40 o 
  20   3   7      386.86      404.10     14.36 o 
  21   3   7      302.32      274.01     13.07 o 
  22   3   7       99.53       93.14      9.59 o 
  23   3   7       49.07       51.26     10.31 o 
 -29   4   7        3.70        4.48      6.36 o 
 -28   4   7       47.19       48.66      7.97 o 
 -27   4   7       67.54       68.57      8.61 o 
 -26   4   7      478.19      542.14     26.82 o 
 -25   4   7      119.23      124.36     12.24 o 
 -24   4   7      413.57      404.98     15.61 o 
 -23   4   7       86.31       47.30      7.14 o 
 -22   4   7        0.63       -3.37      6.52 o 
 -21   4   7      660.27      543.53     18.13 o 
 -20   4   7      308.69      385.91     18.21 o 
 -19   4   7       41.77       37.40      5.07 o 
 -18   4   7      588.13      595.41     14.33 o 
 -17   4   7      315.71      310.19     10.76 o 
 -16   4   7     1101.10     1079.59     20.84 o 
 -15   4   7      604.99      643.05     11.96 o 
 -14   4   7      102.05      119.98      5.07 o 
 -13   4   7     1772.39     1651.16     24.30 o 
 -12   4   7      762.77      734.07     13.13 o 
 -11   4   7      191.79      189.41      6.15 o 
 -10   4   7       12.50       14.68      2.77 o 
  -9   4   7      498.93      575.12     11.56 o 
  -8   4   7     1114.15     1120.26     17.65 o 
  -7   4   7      790.63      907.21     14.99 o 
  -6   4   7     1393.25     1356.76     20.25 o 
  -5   4   7        2.53        4.52      2.20 o 
  -4   4   7      989.45      923.17     14.87 o 
  -3   4   7     1500.15     1724.24     24.28 o 
  -2   4   7      912.51      946.35     14.81 o 
  -1   4   7       51.58       49.19      4.98 o 
   0   4   7      416.29      400.69     11.44 o 
   1   4   7     2668.57     2735.90     39.71 o 
   2   4   7      318.99      340.01     13.74 o 
   3   4   7       82.53       90.69      6.59 o 
   4   4   7      174.09      156.64     13.32 o 
   5   4   7       82.34       77.71      4.70 o 
   6   4   7     3477.99     3337.80     49.36 o 
   7   4   7      111.56       94.41      5.76 o 
   8   4   7      433.25      434.20     11.48 o 
   9   4   7      235.60      232.59      9.16 o 
  10   4   7       62.65       65.43      5.73 o 
  11   4   7       27.53       23.01      4.49 o 
  12   4   7      412.07      413.51     12.28 o 
  13   4   7       37.39       43.73      5.51 o 
  14   4   7      145.14      126.69     12.63 o 
  15   4   7        9.16       15.12      8.97 o 
  16   4   7      164.22      167.29      9.72 o 
  17   4   7       17.25       12.96      6.68 o 
  18   4   7      319.40      308.67     14.23 o 
  19   4   7        1.55       -1.19      5.34 o 
  20   4   7      411.92      434.69     16.81 o 
  21   4   7      168.50      192.68     12.88 o 
  22   4   7       51.62       75.47     10.67 o 
  23   4   7       17.57       16.91      7.66 o 
 -28   5   7        0.44       -0.18      6.80 o 
 -27   5   7      437.74      399.16     16.94 o 
 -26   5   7       95.82      109.28     10.34 o 
 -25   5   7      502.31      477.10     17.47 o 
 -24   5   7      103.02       93.74      9.14 o 
 -23   5   7      125.99      122.29      9.82 o 
 -22   5   7      275.20      260.79     13.65 o 
 -21   5   7        6.17       12.94      4.54 o 
 -20   5   7      260.40      303.11     12.90 o 
 -19   5   7       27.08       29.15      5.02 o 
 -18   5   7       70.59       65.27      6.17 o 
 -17   5   7      289.73      277.59     10.27 o 
 -16   5   7      135.45      147.93      8.05 o 
 -15   5   7      566.22      588.52     11.93 o 
 -14   5   7      857.55      830.21     15.01 o 
 -13   5   7       42.77       38.30      3.81 o 
 -12   5   7      900.90      865.96     19.70 o 
 -11   5   7      548.23      536.97     11.08 o 
 -10   5   7      179.72      179.24      6.50 o 
  -9   5   7      508.56      482.90     12.70 o 
  -8   5   7      683.76      656.99     14.37 o 
  -7   5   7      618.65      583.24     11.30 o 
  -6   5   7     2042.96     2028.97     28.57 o 
  -5   5   7       96.42      111.78      6.30 o 
  -4   5   7        2.40        5.82      2.25 o 
  -3   5   7      471.23      495.33     11.14 o 
  -2   5   7      532.94      521.28     11.47 o 
  -1   5   7       54.26       61.36      4.27 o 
   0   5   7     2877.91     2768.67     40.59 o 
   1   5   7       53.73       51.06      5.51 o 
   2   5   7     1602.70     1531.72     24.60 o 
   3   5   7       13.34       -4.12      6.09 o 
   4   5   7        6.45       -0.01      3.78 o 
   5   5   7     1190.38     1087.85     27.09 o 
   6   5   7      776.62      748.67     18.81 o 
   7   5   7     2960.64     2738.16     48.11 o 
   8   5   7      120.96      110.72      9.53 o 
   9   5   7      420.78      418.38     14.17 o 
  10   5   7      398.24      376.70     13.54 o 
  11   5   7        0.02       -1.97      4.68 o 
  12   5   7      120.53      152.37     10.11 o 
  13   5   7        0.46       -3.56      4.67 o 
  14   5   7      446.92      470.84     17.76 o 
  15   5   7       73.32       57.42      7.70 o 
  16   5   7     1100.00     1118.48     27.22 o 
  17   5   7       70.31       65.19      8.59 o 
  18   5   7        0.17        0.55      5.45 o 
  19   5   7      163.23      155.65     11.89 o 
  20   5   7      578.82      634.77     40.36 o 
  21   5   7      159.81      140.05     11.77 o 
  22   5   7        6.71       -1.35      8.68 o 
 -27   6   7       73.56       83.27      9.69 o 
 -26   6   7      175.04      215.65     17.49 o 
 -25   6   7      142.00      135.24     13.54 o 
 -24   6   7       57.51       62.74      8.51 o 
 -23   6   7       11.26       20.17      6.43 o 
 -22   6   7      713.22      739.69     18.31 o 
 -21   6   7       24.08       22.71      5.41 o 
 -20   6   7        8.45        3.78      4.60 o 
 -19   6   7       71.65       80.38      7.17 o 
 -18   6   7      180.99      166.89      9.26 o 
 -17   6   7     1146.29     1120.21     22.77 o 
 -16   6   7        1.40        7.37      4.58 o 
 -15   6   7      874.22      891.81     19.11 o 
 -14   6   7     2369.07     2275.12     32.97 o 
 -13   6   7      462.01      469.60     13.19 o 
 -12   6   7     3069.80     3070.23     42.03 o 
 -11   6   7     1238.28     1122.34     18.88 o 
 -10   6   7      136.81      148.76      6.44 o 
  -9   6   7      711.87      746.22     17.09 o 
  -8   6   7        7.46       12.17      3.07 o 
  -7   6   7      694.40      660.59     12.72 o 
  -6   6   7      600.71      577.42     11.50 o 
  -5   6   7        6.18       24.33      3.11 o 
  -4   6   7      632.68      616.77     14.60 o 
  -3   6   7      233.09      269.10      8.65 o 
  -2   6   7      916.59      875.37     21.36 o 
  -1   6   7        0.25        5.60      3.01 o 
   0   6   7      473.27      424.44     10.45 o 
   1   6   7      872.76      881.84     16.68 o 
   2   6   7        8.43        4.41      4.12 o 
   3   6   7      913.19      872.01     21.66 o 
   4   6   7      894.05      872.85     21.03 o 
   5   6   7        9.87       16.87      5.19 o 
   6   6   7     2456.12     2300.67     42.41 o 
   7   6   7      126.75      114.05      8.63 o 
   8   6   7      395.41      390.70     14.06 o 
   9   6   7     1930.07     1842.63     36.53 o 
  10   6   7       94.71      100.32      8.78 o 
  11   6   7      133.67      104.67      9.10 o 
  12   6   7      485.27      406.45     28.92 o 
  13   6   7      248.16      254.20     13.42 o 
  14   6   7      158.74      165.62     19.50 o 
  15   6   7       29.44       30.17      6.88 o 
  16   6   7        4.32       -1.74      6.28 o 
  17   6   7       57.10       55.30      8.36 o 
  18   6   7       36.84       34.79      7.55 o 
  19   6   7       59.75       47.56      8.66 o 
  20   6   7      219.84      232.97     14.65 o 
  21   6   7      139.82      139.98     12.31 o 
 -26   7   7        0.50        5.38     10.82 o 
 -25   7   7       16.37       16.50      7.27 o 
 -24   7   7       55.72       74.11      9.25 o 
 -23   7   7      479.61      493.95     18.17 o 
 -22   7   7        7.75       15.79      5.59 o 
 -21   7   7      743.18      711.59     18.17 o 
 -20   7   7       49.57       61.79      6.69 o 
 -19   7   7     1130.32     1094.65     30.21 o 
 -18   7   7       43.22       55.65      6.51 o 
 -17   7   7       11.86        9.36      4.98 o 
 -16   7   7       52.47       56.55      6.44 o 
 -15   7   7        8.70        8.09      4.63 o 
 -14   7   7      131.85      133.64      6.93 o 
 -13   7   7      522.76      507.41     13.17 o 
 -12   7   7      315.00      324.76      9.56 o 
 -11   7   7      188.13      181.36      7.48 o 
 -10   7   7      260.89      261.55      9.64 o 
  -9   7   7       46.17       38.30      5.90 o 
  -8   7   7        1.26        1.10      2.95 o 
  -7   7   7      475.72      448.42     10.43 o 
  -6   7   7      572.70      573.03     13.47 o 
  -5   7   7      464.38      487.58     12.26 o 
  -4   7   7      388.40      403.38     11.03 o 
  -3   7   7      277.68      262.74      9.09 o 
  -2   7   7     1683.93     1610.37     27.15 o 
  -1   7   7      454.21      450.27     11.44 o 
   0   7   7       25.04       22.85      3.80 o 
   1   7   7      361.56      359.04     12.98 o 
   2   7   7      574.03      510.96     19.02 o 
   3   7   7      312.73      313.56     12.63 o 
   4   7   7      959.43      933.67     23.69 o 
   5   7   7       46.91       36.88      6.48 o 
   6   7   7     3058.49     2930.73     52.24 o 
   7   7   7      155.86      158.56     10.49 o 
   8   7   7      232.06      220.01     12.23 o 
   9   7   7      171.97      154.70     10.67 o 
  10   7   7        3.46       -1.77      4.92 o 
  11   7   7       73.92       64.23      8.05 o 
  12   7   7      195.24      186.29     11.84 o 
  13   7   7       64.99       93.96     12.69 o 
  14   7   7        7.56        8.06      6.07 o 
  15   7   7      109.30      121.74     10.58 o 
  16   7   7      242.15      223.76     13.93 o 
  17   7   7        2.20        5.11      6.85 o 
  18   7   7       17.83       26.14      7.77 o 
  19   7   7        1.18       -5.72      6.35 o 
 -24   8   7      148.65      175.00     12.94 o 
 -23   8   7        0.27        7.68      6.01 o 
 -22   8   7       41.10       44.80      6.96 o 
 -21   8   7        7.19       15.84      5.89 o 
 -20   8   7      509.43      539.58     16.22 o 
 -19   8   7       16.29       16.03      5.81 o 
 -18   8   7      240.14      232.42     12.97 o 
 -17   8   7       42.14       38.74      6.39 o 
 -16   8   7        0.00        4.00      4.70 o 
 -15   8   7      293.37      310.09     12.06 o 
 -14   8   7      822.35      816.39     16.72 o 
 -13   8   7     1872.40     1802.77     28.59 o 
 -12   8   7       70.23       94.09      6.30 o 
 -11   8   7      196.30      197.92     11.92 o 
 -10   8   7       11.80       11.96      4.63 o 
  -9   8   7        2.73        7.24      3.95 o 
  -8   8   7      152.70      142.66      7.85 o 
  -7   8   7        4.09       10.12      3.95 o 
  -6   8   7       40.36       30.42      4.67 o 
  -5   8   7      853.38      889.73     18.79 o 
  -4   8   7      161.50      144.27      8.04 o 
  -3   8   7     1960.32     1881.31     37.68 o 
  -2   8   7       30.35       52.44      5.17 o 
  -1   8   7      867.31      824.15     24.39 o 
   0   8   7      204.33      180.16     14.11 o 
   1   8   7      172.90      173.07     10.40 o 
   2   8   7      290.44      260.06     12.52 o 
   3   8   7       37.86       25.26      5.90 o 
   4   8   7        2.01        1.96      5.07 o 
   5   8   7     1016.85      973.15     24.29 o 
   6   8   7      741.73      679.75     25.03 o 
   7   8   7      617.21      641.83     20.85 o 
   8   8   7      619.16      590.25     18.68 o 
   9   8   7      232.86      209.28     12.62 o 
  10   8   7      620.60      611.65     19.31 o 
  11   8   7       68.16       67.88      8.62 o 
  12   8   7       91.77      103.66     10.12 o 
  13   8   7      759.67      687.21     21.45 o 
  14   8   7       10.17       32.64      7.56 o 
  15   8   7     1125.03     1101.73     28.79 o 
  16   8   7      190.62      158.55     23.34 o 
  17   8   7      547.17      562.70     20.32 o 
 -21   9   7     1090.94     1165.95     35.30 o 
 -20   9   7        9.28       20.11      7.47 o 
 -19   9   7       24.31        8.78      5.82 o 
 -18   9   7       66.68       74.11      7.96 o 
 -17   9   7      606.08      602.54     17.20 o 
 -16   9   7       17.14       24.92      6.47 o 
 -15   9   7      232.21      256.38     13.52 o 
 -14   9   7      196.87      188.13     11.69 o 
 -13   9   7       10.77       14.16      4.83 o 
 -12   9   7      803.27      802.70     18.43 o 
 -11   9   7      311.26      289.47     11.12 o 
 -10   9   7      731.64      684.91     16.48 o 
  -9   9   7      117.88      128.46      8.08 o 
  -8   9   7      194.12      194.18      9.58 o 
  -7   9   7       36.30       42.53      5.61 o 
  -6   9   7      116.65      112.61      7.47 o 
  -5   9   7      215.08      218.40     13.16 o 
  -4   9   7      535.35      500.33     13.45 o 
  -3   9   7     1846.75     1775.44     35.92 o 
  -2   9   7       85.32       93.00      8.44 o 
  -1   9   7      477.42      449.24     15.43 o 
   0   9   7      417.63      465.41     15.68 o 
   1   9   7        8.48        9.06      5.45 o 
   2   9   7      188.24      176.39     11.20 o 
   3   9   7      209.83      215.10     12.57 o 
   4   9   7      291.48      260.71     13.68 o 
   5   9   7      414.48      413.14     16.96 o 
   6   9   7      844.94      855.28     23.09 o 
   7   9   7      751.15      725.57     21.18 o 
   8   9   7      341.17      348.93     15.80 o 
   9   9   7       51.94       65.73      8.47 o 
  10   9   7        1.32        2.37      6.09 o 
  11   9   7        6.59       20.03      7.02 o 
  12   9   7       36.62       28.08      9.42 o 
  13   9   7       48.59       39.51      8.35 o 
  14   9   7       28.62       17.03     10.61 o 
  15   9   7       24.25       12.05      7.70 o 
 -18  10   7       24.34       23.23      7.62 o 
 -17  10   7       11.57       11.79      7.89 o 
 -16  10   7       19.81       16.71      7.16 o 
 -15  10   7       24.97       30.02      7.46 o 
 -14  10   7       43.33       47.06      7.95 o 
 -13  10   7      124.33      138.71     10.82 o 
 -12  10   7       68.46       85.23      7.56 o 
 -11  10   7       47.23       39.88      6.13 o 
 -10  10   7        0.68        6.23      4.74 o 
  -9  10   7      355.77      359.50     12.42 o 
  -8  10   7        0.38        6.55      4.66 o 
  -7  10   7       62.88       59.44      6.45 o 
  -6  10   7       60.96       83.90      8.58 o 
  -5  10   7       83.62      107.78      9.20 o 
  -4  10   7        3.44       11.03      5.56 o 
  -3  10   7        2.17       -4.39      5.19 o 
  -2  10   7        9.30        0.68      7.07 o 
  -1  10   7        8.25       13.17      5.86 o 
   0  10   7       63.99       68.10      8.34 o 
   1  10   7      803.69      753.23     21.76 o 
   2  10   7       45.79       54.12     11.52 o 
   3  10   7      187.60      177.98     11.95 o 
   4  10   7       25.18       20.16      9.71 o 
   5  10   7       17.91       10.23      6.28 o 
   6  10   7      153.63      133.81     12.47 o 
   7  10   7       15.84       16.38      7.05 o 
   8  10   7       27.41        5.68      6.31 o 
   9  10   7      219.96      193.16     13.22 o 
  10  10   7      142.11      170.87     12.75 o 
  11  10   7      678.22      705.40     23.56 o 
  12  10   7      156.05      159.90     12.92 o 
 -14  11   7        2.97        9.48      6.94 o 
 -13  11   7       17.04       29.19      7.64 o 
 -12  11   7      272.13      287.40     20.22 o 
 -11  11   7       28.80       44.57      7.71 o 
 -10  11   7      314.79      309.78     12.68 o 
  -9  11   7      148.76      189.34     14.43 o 
  -8  11   7      318.24      343.53     15.79 o 
  -7  11   7      336.22      361.83     16.17 o 
  -6  11   7       76.60      109.76     10.11 o 
  -5  11   7      178.29      171.89     12.34 o 
  -4  11   7      510.47      529.28     18.26 o 
  -3  11   7     1180.51     1117.73     27.70 o 
  -2  11   7       96.35       95.44      9.76 o 
  -1  11   7       40.85       31.52      7.40 o 
   0  11   7      114.35      145.55     13.59 o 
   1  11   7      522.67      483.31     17.81 o 
   2  11   7       13.57       33.57      7.37 o 
   3  11   7      301.97      318.11     16.33 o 
   4  11   7       48.01       58.23      8.78 o 
   5  11   7       29.56       24.98      7.39 o 
   6  11   7      185.99      157.98     13.96 o 
   7  11   7       93.22      103.12     12.58 o 
   8  11   7      276.61      284.07     16.05 o 
  -6  12   7       10.99       12.24      7.03 o 
  -5  12   7       33.43       22.79      7.45 o 
  -4  12   7        2.07        2.11      6.65 o 
  -3  12   7       20.62        8.71      7.55 o 
  -2  12   7      248.44      272.36     15.57 o 
  -1  12   7        9.09       11.06      8.14 o 
   0  12   7       10.17       -0.85      6.29 o 
 -30   0   8       27.10       16.58      9.61 o 
 -29   0   8       99.04      138.73     29.53 o 
 -28   0   8       36.37       53.71     11.25 o 
 -27   0   8       57.66       48.21     10.45 o 
 -26   0   8     1036.75      912.19     34.61 o 
 -25   0   8      547.48      466.31     28.65 o 
 -24   0   8       72.01       36.20      9.01 o 
 -23   0   8        2.62       -0.94      7.08 o 
 -22   0   8     4529.02     3883.05     95.94 o 
 -21   0   8     1050.56      803.93     29.85 o 
 -20   0   8       27.98       39.08      9.82 o 
 -19   0   8      158.61      155.28     13.53 o 
 -18   0   8     1041.70      863.05     44.67 o 
 -17   0   8      104.11       68.62     19.88 o 
 -16   0   8     1522.33     1507.11     42.99 o 
 -15   0   8       58.24       32.91      8.07 o 
 -14   0   8        5.44       15.65      2.68 o 
 -13   0   8     4062.42     3844.53     69.62 o 
 -12   0   8      127.00       93.57      6.61 o 
 -11   0   8        4.25        0.39      2.60 o 
 -10   0   8     2422.94     2354.56     44.96 o 
  -9   0   8        2.76       13.73      3.89 o 
  -8   0   8      455.96      533.65     28.72 o 
  -7   0   8      425.99      392.12     12.15 o 
  -6   0   8      427.37      461.76     13.65 o 
  -5   0   8     1873.87     2208.72     42.94 o 
  -4   0   8     8718.19     9583.44    308.53 o 
  -3   0   8       67.53      156.24     15.67 o 
  -2   0   8     1068.90     1146.82     25.19 o 
  -1   0   8      661.60      712.91     17.88 o 
   0   0   8       11.97        7.92      3.26 o 
   1   0   8      225.39      211.26     11.81 o 
   2   0   8       14.72        1.81      3.00 o 
   3   0   8      218.49      215.30      9.17 o 
   4   0   8       15.74       29.32      5.38 o 
   5   0   8     1019.04      991.19     29.29 o 
   6   0   8      300.51      333.23     12.36 o 
   7   0   8      263.46      242.16     10.81 o 
   8   0   8      110.99       98.84      7.76 o 
   9   0   8       63.29       74.44      7.14 o 
  10   0   8       56.15       54.01      7.27 o 
  11   0   8       35.37       33.03      5.77 o 
  12   0   8      202.31      199.06     14.61 o 
  13   0   8       24.23        5.07      5.17 o 
  14   0   8        1.96       -2.32      8.98 o 
  15   0   8       81.07       68.46      8.18 o 
  16   0   8      248.50      224.98     12.62 o 
  17   0   8        0.06       -0.99      5.17 o 
  18   0   8      663.86      660.48     32.51 o 
  19   0   8       16.34       15.99     10.33 o 
  20   0   8      178.86      159.53     17.23 o 
  21   0   8      225.26      245.73     21.04 o 
  22   0   8      228.44      200.84     29.06 o 
  23   0   8      139.02      178.87     19.21 o 
 -30   1   8        4.19       -3.37      5.79 o 
 -29   1   8       54.11       64.01      8.68 o 
 -28   1   8       23.36       15.35      6.23 o 
 -27   1   8        7.65        8.26      5.83 o 
 -26   1   8        0.13        0.07      5.31 o 
 -25   1   8       59.83       81.23      8.34 o 
 -24   1   8       76.24       69.51      7.72 o 
 -23   1   8        0.48       13.69      8.68 o 
 -22   1   8        0.79       12.06      7.82 o 
 -21   1   8      124.02       85.75      7.83 o 
 -20   1   8       55.92       48.56      6.31 o 
 -19   1   8       30.44       38.10      5.78 o 
 -18   1   8      158.01      153.03      9.35 o 
 -17   1   8       24.55       35.76      6.27 o 
 -16   1   8        2.52       -0.86      2.25 o 
 -15   1   8       29.53       34.56      3.39 o 
 -14   1   8      574.09      604.52     12.75 o 
 -13   1   8       16.30       17.41      2.16 o 
 -12   1   8       20.23       31.42      2.77 o 
 -11   1   8        2.65        5.39      2.05 o 
 -10   1   8      965.86     1058.03     16.62 o 
  -9   1   8       14.56       24.07      3.62 o 
  -8   1   8     1931.81     2035.31     28.22 o 
  -7   1   8      170.58      203.77      7.62 o 
  -6   1   8     3296.96     3478.31     48.83 o 
  -5   1   8      126.40      198.30     19.92 o 
  -4   1   8    14413.22    15150.51    179.91 o 
  -3   1   8        9.86       49.47     10.53 o 
  -2   1   8     1894.11     2029.46     28.24 o 
  -1   1   8     1232.55     1281.06     19.47 o 
   0   1   8    10419.51    11038.50    132.86 o 
   1   1   8      213.46      348.85     22.45 o 
   2   1   8      264.28      252.76      6.87 o 
   3   1   8       40.60       45.84      4.27 o 
   4   1   8      761.73      837.71     14.49 o 
   5   1   8      530.34      572.26     11.40 o 
   6   1   8     1555.12     1579.86     23.79 o 
   7   1   8      633.02      596.19     12.12 o 
   8   1   8       85.62       77.58      5.01 o 
   9   1   8       50.51       42.08      4.08 o 
  10   1   8        5.47       -1.36      2.88 o 
  11   1   8      334.71      292.62      8.90 o 
  12   1   8     1058.86      912.45     29.96 o 
  13   1   8      546.74      434.12     11.17 o 
  14   1   8      815.81      775.83     15.90 o 
  15   1   8      618.10      458.86     12.03 o 
  16   1   8      646.04      550.57     16.76 o 
  17   1   8       35.70       11.08      5.81 o 
  18   1   8      670.93      702.98     18.40 o 
  19   1   8        4.95       11.72      6.97 o 
  20   1   8       24.78       22.37      5.94 o 
  21   1   8       21.28       18.66      7.71 o 
  22   1   8        8.06        0.63      6.70 o 
  23   1   8        3.12       12.12      8.23 o 
 -30   2   8        0.84        0.72      6.20 o 
 -29   2   8        9.74       -2.43      6.68 o 
 -28   2   8       69.59       77.61      9.14 o 
 -27   2   8       76.49       94.33      9.48 o 
 -26   2   8      305.74      252.76     15.09 o 
 -25   2   8       14.50       15.47      6.09 o 
 -24   2   8        5.43       14.06      5.70 o 
 -23   2   8      264.66      243.30     12.82 o 
 -22   2   8     1060.66      883.92     22.76 o 
 -21   2   8       32.02        7.25      5.09 o 
 -20   2   8        0.87        1.02      5.44 o 
 -19   2   8      163.03      171.63     10.07 o 
 -18   2   8      322.28      282.58      9.01 o 
 -17   2   8      564.40      533.53     14.83 o 
 -16   2   8       45.48       29.23      3.79 o 
 -15   2   8       38.05       43.55      4.12 o 
 -14   2   8     1711.90     1671.40     27.67 o 
 -13   2   8      194.68      168.50      5.21 o 
 -12   2   8      854.78      880.21     14.55 o 
 -11   2   8      540.41      576.02     10.87 o 
 -10   2   8        2.20        1.06      1.99 o 
  -9   2   8      418.38      472.61     10.10 o 
  -8   2   8      657.33      692.68     12.39 o 
  -7   2   8      356.30      360.14      8.17 o 
  -6   2   8      340.30      373.72      8.41 o 
  -5   2   8       96.03      103.67      4.79 o 
  -4   2   8        2.50        3.69      2.13 o 
  -3   2   8      760.05      764.13     13.18 o 
  -2   2   8       18.35       24.73      3.22 o 
  -1   2   8       36.99       34.75      3.12 o 
   0   2   8      389.47      442.44     10.59 o 
   1   2   8      318.39      358.26      8.25 o 
   2   2   8      336.98      343.45      9.37 o 
   3   2   8      409.90      424.24      9.12 o 
   4   2   8      635.85      651.02     14.85 o 
   5   2   8       19.39       11.50      2.75 o 
   6   2   8      342.71      299.81      7.92 o 
   7   2   8       26.38       24.47      3.38 o 
   8   2   8       92.48      105.66      5.47 o 
   9   2   8       51.54       53.46      4.28 o 
  10   2   8      171.35      195.22      7.72 o 
  11   2   8       54.72       71.31      5.10 o 
  12   2   8       42.68       38.58      5.43 o 
  13   2   8       19.92        9.48      5.02 o 
  14   2   8      543.80      510.17     14.38 o 
  15   2   8        1.46       -0.02      4.41 o 
  16   2   8      526.23      471.85     14.56 o 
  17   2   8       67.68       63.56      7.05 o 
  18   2   8       32.72       45.19      6.60 o 
  19   2   8       51.72       54.70      7.07 o 
  20   2   8       58.80       80.69      8.60 o 
  21   2   8        1.06        7.40      5.71 o 
  22   2   8      536.41      560.16     17.44 o 
  23   2   8        3.79       14.07      7.87 o 
 -30   3   8       47.55       64.60      9.49 o 
 -29   3   8        2.48        4.47      6.25 o 
 -28   3   8       68.81       64.40      8.64 o 
 -27   3   8        3.14        6.65      5.96 o 
 -26   3   8        3.49       -3.48      5.21 o 
 -25   3   8        4.55       11.79      5.88 o 
 -24   3   8      295.50      296.82     14.16 o 
 -23   3   8      197.93      201.41     11.91 o 
 -22   3   8      240.91      239.39     19.58 o 
 -21   3   8      296.40      300.38     13.35 o 
 -20   3   8       43.02       25.01      5.72 o 
 -19   3   8       65.99       52.46      4.99 o 
 -18   3   8       39.43       45.38      4.76 o 
 -17   3   8       74.29       77.96      5.61 o 
 -16   3   8        9.61       17.75      4.44 o 
 -15   3   8       79.37       93.09      6.47 o 
 -14   3   8        0.02        5.75      2.10 o 
 -13   3   8      272.04      283.23      7.18 o 
 -12   3   8        6.50        8.60      2.44 o 
 -11   3   8      501.83      547.95     10.75 o 
 -10   3   8       53.01       77.93      4.30 o 
  -9   3   8       29.09       19.74      2.84 o 
  -8   3   8       70.47       57.04      5.04 o 
  -7   3   8      312.14      325.12      7.80 o 
  -6   3   8      194.54      237.93      6.76 o 
  -5   3   8      364.82      392.24      8.85 o 
  -4   3   8     2519.40     2729.02     43.17 o 
  -3   3   8      252.54      293.63      9.87 o 
  -2   3   8      319.68      368.48      8.08 o 
  -1   3   8     1342.04     1364.58     20.29 o 
   0   3   8      120.75      114.77      4.98 o 
   1   3   8      293.81      292.54      7.00 o 
   2   3   8       10.72       22.62      2.62 o 
   3   3   8      976.05      974.27     15.67 o 
   4   3   8      127.85      122.48      4.78 o 
   5   3   8      136.97      113.77      5.14 o 
   6   3   8     1096.97     1108.14     26.03 o 
   7   3   8      234.76      238.31      9.21 o 
   8   3   8     1174.58     1107.47     22.40 o 
   9   3   8     1231.76     1166.37     22.39 o 
  10   3   8      313.86      289.21     10.38 o 
  11   3   8      129.03      151.02      8.50 o 
  12   3   8      262.61      220.52     10.10 o 
  13   3   8      626.50      669.55     16.65 o 
  14   3   8      150.50      126.97      8.27 o 
  15   3   8       61.47       64.89      6.89 o 
  16   3   8       86.31       88.59      8.57 o 
  17   3   8        2.98        2.02      5.53 o 
  18   3   8      148.98      156.65     10.09 o 
  19   3   8      347.36      365.36     15.90 o 
  20   3   8        3.42        4.56      6.22 o 
  21   3   8      231.89      241.06     14.41 o 
  22   3   8       12.64       13.14      6.85 o 
 -29   4   8       50.36       68.47     11.46 o 
 -28   4   8        0.05       -3.11      6.04 o 
 -27   4   8        2.45       -6.13      5.67 o 
 -26   4   8       37.18       33.81      7.37 o 
 -25   4   8      136.79      147.73     11.14 o 
 -24   4   8       14.33       19.27      6.28 o 
 -23   4   8      357.09      357.59     15.12 o 
 -22   4   8       68.06       81.25      8.43 o 
 -21   4   8       22.01       22.53      6.05 o 
 -20   4   8      336.06      267.70     10.13 o 
 -19   4   8      186.30      214.82      9.60 o 
 -18   4   8       58.50       60.34      5.67 o 
 -17   4   8       30.47       37.05      5.02 o 
 -16   4   8     2268.81     2043.12     33.82 o 
 -15   4   8      498.27      533.91     13.20 o 
 -14   4   8      122.32      128.31      5.46 o 
 -13   4   8     3951.58     3810.39     49.91 o 
 -12   4   8        7.06       10.00      2.89 o 
 -11   4   8        8.05       11.42      3.62 o 
 -10   4   8     1108.33     1087.10     17.72 o 
  -9   4   8      229.13      207.73      6.63 o 
  -8   4   8       19.45       12.07      3.01 o 
  -7   4   8      145.91      133.94      5.49 o 
  -6   4   8      127.84      124.89      5.21 o 
  -5   4   8        0.53        0.80      2.23 o 
  -4   4   8      218.55      257.67      6.82 o 
  -3   4   8      432.12      485.69     10.66 o 
  -2   4   8       91.67      106.04      7.59 o 
  -1   4   8        0.18       -1.10      2.21 o 
   0   4   8       39.45       49.29      3.74 o 
   1   4   8      714.28      613.18     20.14 o 
   2   4   8       35.42       37.37      5.04 o 
   3   4   8      266.03      249.42      7.06 o 
   4   4   8       87.88       91.69      4.11 o 
   5   4   8     1141.05     1132.84     20.87 o 
   6   4   8       93.44      108.26      6.15 o 
   7   4   8      160.39      150.21      7.34 o 
   8   4   8      154.55      141.87      7.32 o 
   9   4   8      274.25      242.16      9.64 o 
  10   4   8        0.06       -1.75      3.60 o 
  11   4   8        0.40        2.83      4.67 o 
  12   4   8        4.77        4.08      4.68 o 
  13   4   8      303.95      275.63     13.08 o 
  14   4   8      267.99      233.13     12.91 o 
  15   4   8       31.14       31.73      6.63 o 
  16   4   8        6.05        5.73      5.37 o 
  17   4   8        4.88        8.73      6.03 o 
  18   4   8        0.52       -2.87      6.63 o 
  19   4   8      105.60      110.11     10.55 o 
  20   4   8       97.13       92.92      9.91 o 
  21   4   8       17.25       17.26     13.20 o 
  22   4   8        1.99        7.49      7.73 o 
 -28   5   8       65.89       74.95      9.63 o 
 -27   5   8      118.10      151.88     11.99 o 
 -26   5   8        6.42        5.47      5.95 o 
 -25   5   8       25.64       31.07      7.28 o 
 -24   5   8      106.58      109.57     10.08 o 
 -23   5   8       33.90       25.60      7.88 o 
 -22   5   8      111.27      118.96     12.85 o 
 -21   5   8       30.07       38.56      5.64 o 
 -20   5   8        7.71        5.40      4.29 o 
 -19   5   8        2.02        1.81      4.04 o 
 -18   5   8       29.56       14.92      4.52 o 
 -17   5   8      445.98      445.27     12.86 o 
 -16   5   8       22.69       23.79      4.52 o 
 -15   5   8      939.80      873.23     18.51 o 
 -14   5   8      435.96      411.74      9.96 o 
 -13   5   8      371.34      315.26      8.60 o 
 -12   5   8      630.12      616.98     14.16 o 
 -11   5   8      172.44      162.58      6.43 o 
 -10   5   8      328.15      313.78     15.04 o 
  -9   5   8      614.73      582.73     11.80 o 
  -8   5   8      161.67      166.81      6.23 o 
  -7   5   8       30.93       19.64      3.47 o 
  -6   5   8     1241.29     1200.44     19.11 o 
  -5   5   8        8.24       15.01      2.86 o 
  -4   5   8       66.96       73.71      5.21 o 
  -3   5   8      144.61      140.33      6.26 o 
  -2   5   8      274.88      287.97      8.41 o 
  -1   5   8       19.25       24.77      3.42 o 
   0   5   8      685.70      674.56     13.87 o 
   1   5   8       79.45       91.07      6.00 o 
   2   5   8      850.48      822.88     19.80 o 
   3   5   8      711.14      671.60     17.61 o 
   4   5   8      148.25      138.10      8.99 o 
   5   5   8     2157.29     2067.13     38.96 o 
   6   5   8      981.50      897.15     21.83 o 
   7   5   8      913.59      866.37     21.64 o 
   8   5   8      971.68      867.57     23.36 o 
   9   5   8        2.91       -0.69      5.91 o 
  10   5   8      498.44      457.59     15.51 o 
  11   5   8       10.71        9.72      5.23 o 
  12   5   8      381.28      320.58     13.50 o 
  13   5   8       32.91       38.49      6.97 o 
  14   5   8       14.04       11.89      5.75 o 
  15   5   8       22.46       15.43      6.41 o 
  16   5   8      204.40      215.59     13.16 o 
  17   5   8        0.62        8.10      6.24 o 
  18   5   8        8.72        6.68      6.39 o 
  19   5   8       35.66       33.66      8.88 o 
  20   5   8        8.24        9.01      6.35 o 
  21   5   8      113.77      148.16     18.16 o 
 -27   6   8       29.13       27.28      8.42 o 
 -26   6   8        4.54        5.74      6.65 o 
 -25   6   8       52.63       46.61      8.22 o 
 -24   6   8       57.34       49.87      8.52 o 
 -23   6   8       84.50      113.30     13.39 o 
 -22   6   8     1911.72     1893.70     39.86 o 
 -21   6   8      116.08      123.33      8.56 o 
 -20   6   8       10.28       15.39      5.15 o 
 -19   6   8      112.15       99.17      9.96 o 
 -18   6   8      244.18      254.74     10.70 o 
 -17   6   8       94.69      111.20      7.79 o 
 -16   6   8     2911.12     2845.81     45.37 o 
 -15   6   8      320.90      312.64     13.36 o 
 -14   6   8      393.31      353.33     10.09 o 
 -13   6   8      211.19      200.06      7.84 o 
 -12   6   8      161.22      158.60      7.07 o 
 -11   6   8      377.64      352.16      9.44 o 
 -10   6   8     2380.46     2271.70     32.94 o 
  -9   6   8      437.84      425.19     14.80 o 
  -8   6   8      932.76      922.05     16.33 o 
  -7   6   8        5.94       15.38      3.18 o 
  -6   6   8       20.04       17.67      4.00 o 
  -5   6   8       55.77       51.58      4.72 o 
  -4   6   8      114.76       96.37      5.87 o 
  -3   6   8       21.70       16.39      3.56 o 
  -2   6   8      323.21      316.41      9.30 o 
  -1   6   8       79.62       67.33      6.87 o 
   0   6   8      339.37      304.84      8.74 o 
   1   6   8     1149.05      994.04     24.98 o 
   2   6   8      463.98      469.67     14.83 o 
   3   6   8      117.69      111.26      8.32 o 
   4   6   8       15.59        8.04      4.93 o 
   5   6   8       21.99       10.98      5.01 o 
   6   6   8      143.76      133.98      9.52 o 
   7   6   8      629.55      533.71     16.63 o 
   8   6   8      437.97      467.92     15.85 o 
   9   6   8     2009.82     1927.43     38.59 o 
  10   6   8       32.93       42.32      7.18 o 
  11   6   8      117.58      120.83     10.12 o 
  12   6   8       17.00        0.76      5.49 o 
  13   6   8       23.88       34.23      7.04 o 
  14   6   8        1.20        4.63      5.52 o 
  15   6   8        0.02        5.94      6.22 o 
  16   6   8      305.67      289.97     15.38 o 
  17   6   8        5.06       12.05      6.57 o 
  18   6   8        7.39       19.19      7.36 o 
  19   6   8      413.54      414.46     24.64 o 
 -25   7   8        4.83       12.25      7.24 o 
 -24   7   8       84.89       80.48      9.83 o 
 -23   7   8       73.10       89.39      9.91 o 
 -22   7   8      422.69      434.41     15.59 o 
 -21   7   8       25.77       26.33      6.17 o 
 -20   7   8       18.33       18.08      5.54 o 
 -19   7   8       61.35       70.02      7.39 o 
 -18   7   8       95.08       82.74      7.55 o 
 -17   7   8      321.17      331.67     12.26 o 
 -16   7   8        3.54        1.50      4.60 o 
 -15   7   8      896.62      850.00     19.17 o 
 -14   7   8      100.12      116.12      7.83 o 
 -13   7   8      283.80      267.77      9.03 o 
 -12   7   8      272.22      243.58      8.55 o 
 -11   7   8      804.10      766.19     15.18 o 
 -10   7   8     1003.27     1019.47     18.20 o 
  -9   7   8      981.01      958.99     17.26 o 
  -8   7   8      281.95      294.85     10.03 o 
  -7   7   8      401.09      374.91     10.83 o 
  -6   7   8       25.04       22.67      4.25 o 
  -5   7   8        0.03       -2.33      3.48 o 
  -4   7   8     4593.47     4415.18     63.21 o 
  -3   7   8      392.54      459.62     12.08 o 
  -2   7   8     2307.54     2255.75     35.84 o 
  -1   7   8      537.12      521.13     18.82 o 
   0   7   8        8.33       19.60      5.43 o 
   1   7   8      656.69      601.28     17.43 o 
   2   7   8     1740.85     1661.86     33.81 o 
   3   7   8     1713.84     1663.20     34.15 o 
   4   7   8      112.99      111.42      9.05 o 
   5   7   8      864.98      834.77     22.01 o 
   6   7   8     1062.67      962.05     24.22 o 
   7   7   8      353.51      360.26     24.46 o 
   8   7   8      444.52      441.27     16.05 o 
   9   7   8      520.49      472.32     16.69 o 
  10   7   8     1287.52     1267.64     32.26 o 
  11   7   8      107.92       88.95     13.86 o 
  12   7   8       55.20       50.99      8.95 o 
  13   7   8      839.46      844.14     23.91 o 
  14   7   8      764.64      791.34     25.71 o 
  15   7   8        2.99        1.77      6.38 o 
  16   7   8      870.02      881.10     25.27 o 
  17   7   8       46.12       30.81      8.25 o 
  18   7   8       89.02       87.62     11.50 o 
 -23   8   8      129.93      137.07     13.23 o 
 -22   8   8      462.97      484.17     15.72 o 
 -21   8   8       17.26       24.55      6.44 o 
 -20   8   8       16.51       17.37      5.87 o 
 -19   8   8      222.04      208.04     11.29 o 
 -18   8   8       55.00       55.70      9.92 o 
 -17   8   8       22.73        6.73      5.23 o 
 -16   8   8       39.02       43.35      6.29 o 
 -15   8   8       18.37        9.93      5.00 o 
 -14   8   8      449.95      448.79     13.66 o 
 -13   8   8       10.11       19.25      4.73 o 
 -12   8   8     1188.62     1184.45     23.06 o 
 -11   8   8      381.72      401.07     13.42 o 
 -10   8   8      191.11      195.03      9.26 o 
  -9   8   8      196.93      201.05      9.07 o 
  -8   8   8      343.04      356.24     11.36 o 
  -7   8   8      185.74      196.18      9.09 o 
  -6   8   8        4.77       10.37      4.02 o 
  -5   8   8      551.37      544.55     13.74 o 
  -4   8   8       81.01      104.75     10.29 o 
  -3   8   8      849.97      792.11     20.74 o 
  -2   8   8       38.80       44.73      6.51 o 
  -1   8   8        2.26        0.32      4.62 o 
   0   8   8      512.59      530.22     16.88 o 
   1   8   8      399.61      400.66     20.98 o 
   2   8   8      234.14      229.34     12.50 o 
   3   8   8        2.12        1.42      5.08 o 
   4   8   8      132.47      110.53      9.47 o 
   5   8   8      199.13      191.32     11.83 o 
   6   8   8       77.15       73.63      8.38 o 
   7   8   8       26.49        7.27      6.89 o 
   8   8   8       73.86       80.32      8.88 o 
   9   8   8      408.53      405.67     18.11 o 
  10   8   8       46.24       31.85      7.26 o 
  11   8   8      354.36      348.53     16.50 o 
  12   8   8      122.07      142.44     11.70 o 
  13   8   8       14.03       24.62      7.49 o 
  14   8   8      332.57      382.46     18.47 o 
  15   8   8      964.29      999.92     36.05 o 
  16   8   8      933.36      983.36     33.29 o 
 -21   9   8       79.35       80.95     12.12 o 
 -20   9   8      194.27      195.16     12.88 o 
 -19   9   8       29.12       27.15     10.55 o 
 -18   9   8      834.38      827.35     23.15 o 
 -17   9   8      161.59      140.50     10.96 o 
 -16   9   8       35.88       26.20      7.00 o 
 -15   9   8       20.22       21.75      6.63 o 
 -14   9   8       18.06       35.62      6.77 o 
 -13   9   8      227.99      221.22     15.26 o 
 -12   9   8        2.08        5.16      4.52 o 
 -11   9   8       18.18       10.14      4.66 o 
 -10   9   8       20.17       26.52      5.25 o 
  -9   9   8      208.54      206.84     10.01 o 
  -8   9   8      907.59      908.86     19.73 o 
  -7   9   8      464.98      460.90     13.42 o 
  -6   9   8       21.42       24.31      5.08 o 
  -5   9   8      118.42      130.67     12.76 o 
  -4   9   8     1235.71     1234.18     28.11 o 
  -3   9   8      661.45      606.78     18.42 o 
  -2   9   8        0.55        7.87      5.40 o 
  -1   9   8        3.70        2.23      5.15 o 
   0   9   8      176.62      156.68     10.78 o 
   1   9   8      338.90      292.99     20.94 o 
   2   9   8      190.88      179.75     11.68 o 
   3   9   8        1.93        2.72      5.45 o 
   4   9   8      381.97      408.63     15.57 o 
   5   9   8       39.09       55.70      7.96 o 
   6   9   8      427.19      385.32     16.14 o 
   7   9   8        9.86        6.87      5.99 o 
   8   9   8       43.59       42.23      7.85 o 
   9   9   8        2.08       -7.73      7.02 o 
  10   9   8        0.08        0.15      6.16 o 
  11   9   8        2.82        2.78      6.21 o 
  12   9   8      339.35      366.68     26.18 o 
  13   9   8       24.03       17.25      7.87 o 
 -18  10   8        4.37        6.05      6.89 o 
 -17  10   8       14.40       11.11      7.22 o 
 -16  10   8      271.71      318.12     16.08 o 
 -15  10   8        1.15       -1.82      6.27 o 
 -14  10   8      106.31      110.01     10.17 o 
 -13  10   8      256.71      288.45     13.59 o 
 -12  10   8      144.81      122.29      8.55 o 
 -11  10   8      125.90      130.52      8.86 o 
 -10  10   8       59.94       74.95      7.24 o 
  -9  10   8        7.57        5.82      4.88 o 
  -8  10   8       27.38       34.22      6.88 o 
  -7  10   8      789.08      716.49     20.54 o 
  -6  10   8        7.65       16.22      5.92 o 
  -5  10   8       59.56       52.32      7.85 o 
  -4  10   8       73.38       72.29      9.35 o 
  -3  10   8      303.48      309.32     14.19 o 
  -2  10   8       23.99       21.58      6.38 o 
  -1  10   8      505.46      521.85     21.07 o 
   0  10   8      482.80      488.51     17.52 o 
   1  10   8      241.44      208.95     12.90 o 
   2  10   8        5.65       17.35      6.62 o 
   3  10   8        6.01       13.02      7.98 o 
   4  10   8      128.17      120.40     12.12 o 
   5  10   8      279.12      261.93     15.23 o 
   6  10   8       64.99       55.45      8.39 o 
   7  10   8      167.66      167.12     12.59 o 
   8  10   8      180.04      168.97     12.72 o 
   9  10   8       26.97       21.96      7.64 o 
  10  10   8      145.85      152.78     13.44 o 
 -13  11   8      100.50       77.89      9.32 o 
 -12  11   8      316.48      319.69     15.38 o 
 -11  11   8      131.52      101.24     10.00 o 
 -10  11   8        1.18       10.11      6.41 o 
  -9  11   8      132.93      147.25     11.44 o 
  -8  11   8      359.38      398.77     16.20 o 
  -7  11   8      626.89      647.13     20.55 o 
  -6  11   8       39.60       74.72     17.69 o 
  -5  11   8      497.60      490.67     17.57 o 
  -4  11   8      135.36      135.71     13.93 o 
  -3  11   8      271.56      298.88     15.52 o 
  -2  11   8      687.79      668.30     32.29 o 
  -1  11   8       33.79       47.00      8.01 o 
   0  11   8       70.23       68.39     11.59 o 
   1  11   8      210.26      249.91     16.95 o 
   2  11   8       22.33       18.88      7.30 o 
   3  11   8        1.66        3.51      6.98 o 
   4  11   8      292.59      315.60     16.51 o 
   5  11   8       10.36        9.62      8.71 o 
   6  11   8       22.62       20.63      7.67 o 
 -30   1   9        9.56       13.92     12.59 o 
 -29   1   9        1.80       -4.90      5.56 o 
 -28   1   9       17.81        7.49      6.33 o 
 -27   1   9        1.71       -5.00      5.03 o 
 -26   1   9       20.45       16.96      5.98 o 
 -25   1   9      116.59      121.09     10.16 o 
 -24   1   9       11.95        1.62      4.84 o 
 -23   1   9        7.83        9.93      5.28 o 
 -22   1   9       76.53       78.82      8.73 o 
 -21   1   9        4.80        5.64      5.12 o 
 -20   1   9       60.46       71.24      7.42 o 
 -19   1   9      169.90      136.95     12.51 o 
 -18   1   9       40.02       39.50      6.08 o 
 -17   1   9      231.54      231.57     10.84 o 
 -16   1   9      476.18      489.64     11.54 o 
 -15   1   9       20.33       26.55      3.51 o 
 -14   1   9      791.17      777.80     13.27 o 
 -13   1   9        0.09        2.24      2.13 o 
 -12   1   9        1.14        2.65      2.31 o 
 -11   1   9      641.96      605.44     11.89 o 
 -10   1   9     1441.23     1357.54     20.74 o 
  -9   1   9       58.33       79.33      5.13 o 
  -8   1   9        7.67       -1.04      2.16 o 
  -7   1   9       87.16      104.76      4.83 o 
  -6   1   9      898.08      934.89     15.82 o 
  -5   1   9      114.00      157.20      6.82 o 
  -4   1   9       42.75       62.93      4.20 o 
  -3   1   9      364.64      405.88      9.19 o 
  -2   1   9      676.41      719.64     13.15 o 
  -1   1   9       15.87       27.93      3.81 o 
   0   1   9       86.28       71.91      4.46 o 
   1   1   9       75.48       85.25      4.70 o 
   2   1   9     1213.08     1079.02     17.69 o 
   3   1   9      991.46     1010.43     20.25 o 
   4   1   9      105.82      122.72      5.84 o 
   5   1   9      198.82      184.88      7.12 o 
   6   1   9     3741.25     3567.03     56.34 o 
   7   1   9      263.28      285.62      8.61 o 
   8   1   9      160.77      153.14      6.99 o 
   9   1   9     1273.16     1271.18     21.31 o 
  10   1   9       27.03       27.32      7.02 o 
  11   1   9        0.44        0.36      3.57 o 
  12   1   9      175.80      163.49      7.80 o 
  13   1   9       71.34       45.78      6.27 o 
  14   1   9       95.48       68.62      7.28 o 
  15   1   9       95.92       90.35      7.70 o 
  16   1   9        0.84       -0.47      5.12 o 
  17   1   9       81.54       91.53      8.29 o 
  18   1   9       36.12       35.65      6.64 o 
  19   1   9       10.92       12.51      7.02 o 
  20   1   9       20.72       32.76     11.23 o 
  21   1   9       31.18       28.82     10.28 o 
  22   1   9        6.89       19.77      8.08 o 
 -30   2   9      615.10      618.73     21.37 o 
 -29   2   9       63.98       60.68      8.76 o 
 -28   2   9        4.25        9.73      6.86 o 
 -27   2   9        7.19        0.80      5.68 o 
 -26   2   9      301.51      272.38     14.99 o 
 -25   2   9       28.69       23.33      6.58 o 
 -24   2   9      395.54      314.34     14.35 o 
 -23   2   9      106.09       87.48      8.59 o 
 -22   2   9      349.48      320.58     13.96 o 
 -21   2   9       40.30       19.46      5.56 o 
 -20   2   9      543.75      496.22     18.08 o 
 -19   2   9        0.76        1.73      4.60 o 
 -18   2   9      605.83      604.89     17.64 o 
 -17   2   9     1999.84     1886.52     34.41 o 
 -16   2   9       26.45       34.88      5.77 o 
 -15   2   9      527.09      527.68     14.57 o 
 -14   2   9     4269.05     3984.01     51.63 o 
 -13   2   9      122.37      129.90      8.94 o 
 -12   2   9       14.69       20.02      2.90 o 
 -11   2   9      625.27      564.48     11.18 o 
 -10   2   9      433.04      439.02     11.32 o 
  -9   2   9      539.52      548.06     11.02 o 
  -8   2   9       58.94       57.50      4.02 o 
  -7   2   9       28.73       42.74      3.62 o 
  -6   2   9     1039.68     1156.01     18.45 o 
  -5   2   9      282.09      292.14      8.22 o 
  -4   2   9      331.45      397.54      9.03 o 
  -3   2   9       61.94       63.21      4.10 o 
  -2   2   9      389.61      437.62      9.56 o 
  -1   2   9       53.67       63.49      4.15 o 
   0   2   9      528.51      570.56     13.37 o 
   1   2   9       19.76       20.51      3.02 o 
   2   2   9       36.28       28.94      4.03 o 
   3   2   9        0.50       -0.22      2.37 o 
   4   2   9        7.23       10.11      2.86 o 
   5   2   9      151.85      137.78      6.12 o 
   6   2   9     1544.33     1523.21     23.61 o 
   7   2   9      127.63      136.94      6.39 o 
   8   2   9      326.54      316.67      9.54 o 
   9   2   9      313.39      294.12      9.02 o 
  10   2   9      100.45       97.68      7.25 o 
  11   2   9       74.35       68.96      6.64 o 
  12   2   9      220.57      191.39      9.91 o 
  13   2   9       34.53       20.39      5.12 o 
  14   2   9       10.43       10.01      6.09 o 
  15   2   9      190.84      190.45     10.53 o 
  16   2   9        0.18       -6.36      4.61 o 
  17   2   9       56.64       62.28      8.33 o 
  18   2   9       25.25       27.37      6.26 o 
  19   2   9       49.67       48.29      9.95 o 
  20   2   9       26.51       12.30      6.89 o 
  21   2   9      134.98      148.33     14.71 o 
 -29   3   9       64.30       71.93      9.66 o 
 -28   3   9        9.03        3.87      6.22 o 
 -27   3   9        3.49        5.11      6.29 o 
 -26   3   9       90.55       92.59     10.64 o 
 -25   3   9      258.72      256.90     14.45 o 
 -24   3   9      257.48      236.84     13.22 o 
 -23   3   9        1.19       -5.02      5.00 o 
 -22   3   9        7.31       10.24      6.18 o 
 -21   3   9        2.95        6.42      4.94 o 
 -20   3   9      392.87      374.41     14.17 o 
 -19   3   9       92.79       79.86      8.06 o 
 -18   3   9      160.87      121.56      6.98 o 
 -17   3   9      319.44      317.37      9.87 o 
 -16   3   9        0.11        0.97      3.31 o 
 -15   3   9      158.79      155.31      7.48 o 
 -14   3   9     5794.76     5565.34     70.35 o 
 -13   3   9     1388.55     1375.77     21.28 o 
 -12   3   9     2481.80     2377.09     37.61 o 
 -11   3   9      261.56      266.06     10.22 o 
 -10   3   9      700.57      654.93     12.52 o 
  -9   3   9      685.98      726.22     13.39 o 
  -8   3   9      398.55      433.41      9.62 o 
  -7   3   9       21.88       22.95      3.88 o 
  -6   3   9       17.90       13.75      2.84 o 
  -5   3   9      149.69      137.51      5.77 o 
  -4   3   9     1228.20     1299.16     20.08 o 
  -3   3   9       35.25       60.85      4.26 o 
  -2   3   9      161.51      211.84      6.52 o 
  -1   3   9       22.88       37.01      3.24 o 
   0   3   9       84.43       91.77      4.60 o 
   1   3   9      892.42      964.80     15.96 o 
   2   3   9      342.24      384.86      8.73 o 
   3   3   9     1410.53     1353.78     20.80 o 
   4   3   9     1320.12     1311.74     20.49 o 
   5   3   9     1234.16     1274.46     23.60 o 
   6   3   9     4947.55     4679.71     75.91 o 
   7   3   9        3.56        8.35      4.22 o 
   8   3   9        0.01        2.74      4.16 o 
   9   3   9     3196.52     3073.25     48.06 o 
  10   3   9      243.50      299.57     20.05 o 
  11   3   9       94.80      118.56      7.99 o 
  12   3   9       26.77       33.05      5.41 o 
  13   3   9      570.73      489.64     14.45 o 
  14   3   9      303.07      267.86     11.65 o 
  15   3   9        0.08        8.12      5.38 o 
  16   3   9      322.61      282.72     16.14 o 
  17   3   9      304.02      300.21     14.79 o 
  18   3   9      170.70      157.16     14.43 o 
  19   3   9       17.04       17.65      8.78 o 
  20   3   9       77.39       76.57      9.72 o 
  21   3   9       59.82       74.82      9.79 o 
 -28   4   9       73.40       55.71      8.98 o 
 -27   4   9       47.07       68.21      9.08 o 
 -26   4   9      176.52      157.17     11.82 o 
 -25   4   9       16.63       17.65      6.58 o 
 -24   4   9      676.08      642.68     20.18 o 
 -23   4   9        4.77        8.22      5.87 o 
 -22   4   9       79.77       74.13      8.21 o 
 -21   4   9      410.11      412.50     15.41 o 
 -20   4   9       56.30       65.38      7.66 o 
 -19   4   9       40.08       43.41      5.24 o 
 -18   4   9       34.88       42.99      5.45 o 
 -17   4   9     1716.30     1604.94     28.50 o 
 -16   4   9      611.48      580.90     14.32 o 
 -15   4   9      613.30      546.06     16.08 o 
 -14   4   9       69.68       67.72      4.52 o 
 -13   4   9     1906.48     1805.64     26.94 o 
 -12   4   9       26.33       35.99      4.04 o 
 -11   4   9      139.18      149.72      6.43 o 
 -10   4   9        0.59       -1.92      2.46 o 
  -9   4   9      451.68      480.96     10.55 o 
  -8   4   9       22.30       24.64      3.26 o 
  -7   4   9        6.95       10.32      4.65 o 
  -6   4   9      460.22      552.41     12.25 o 
  -5   4   9      334.13      391.48      9.76 o 
  -4   4   9      511.00      551.57     10.97 o 
  -3   4   9       67.34       72.97      4.55 o 
  -2   4   9      419.75      473.62      9.68 o 
  -1   4   9        3.00        8.11      2.31 o 
   0   4   9      893.89      909.12     17.84 o 
   1   4   9        8.53       14.98      4.56 o 
   2   4   9      349.77      285.47     28.57 o 
   3   4   9       94.28       91.48      5.53 o 
   4   4   9      607.33      590.28     16.83 o 
   5   4   9      183.98      183.12     10.38 o 
   6   4   9     4113.32     4022.72     67.17 o 
   7   4   9       97.04       98.02      9.23 o 
   8   4   9       76.18       53.98      6.81 o 
   9   4   9        3.40        3.64      4.95 o 
  10   4   9      227.55      243.80     13.64 o 
  11   4   9        3.13        1.11      4.94 o 
  12   4   9      623.50      655.10     20.23 o 
  13   4   9        5.73       -0.76      7.68 o 
  14   4   9       18.61       12.09      5.93 o 
  15   4   9       12.72       15.23      7.28 o 
  16   4   9      647.89      645.85     24.13 o 
  17   4   9        1.33       -1.79      5.80 o 
  18   4   9       39.79       41.77     14.30 o 
  19   4   9       10.03       11.85      6.89 o 
  20   4   9        0.53       -8.89      5.94 o 
 -27   5   9       20.08       23.14      7.29 o 
 -26   5   9       33.92       24.33      7.29 o 
 -25   5   9        1.63       -3.99      5.98 o 
 -24   5   9        2.07       -3.63      8.32 o 
 -23   5   9       24.21       31.06      7.01 o 
 -22   5   9       21.76       16.19      6.51 o 
 -21   5   9       10.58       19.41      6.33 o 
 -20   5   9      855.41      885.32     19.70 o 
 -19   5   9       19.12       19.75      6.05 o 
 -18   5   9       86.53       85.57      6.87 o 
 -17   5   9       46.33       47.77      5.55 o 
 -16   5   9       13.06        9.78      5.31 o 
 -15   5   9      987.36      982.56     20.28 o 
 -14   5   9     1443.88     1418.99     29.25 o 
 -13   5   9     2788.04     2676.83     37.68 o 
 -12   5   9     2937.69     2801.54     38.97 o 
 -11   5   9      502.03      481.38     11.00 o 
 -10   5   9        0.44        4.60      2.90 o 
  -9   5   9      679.45      663.94     13.13 o 
  -8   5   9       24.14       41.76      3.94 o 
  -7   5   9       23.96       33.69      4.34 o 
  -6   5   9      869.26      850.18     15.14 o 
  -5   5   9      285.36      340.11      8.43 o 
  -4   5   9     2346.72     2330.96     32.57 o 
  -3   5   9      173.60      236.33     16.98 o 
  -2   5   9        0.58        6.64      4.23 o 
  -1   5   9        3.56        6.00      2.97 o 
   0   5   9      405.63      423.81     10.48 o 
   1   5   9     1187.88     1178.33     25.69 o 
   2   5   9      194.14      201.52     10.76 o 
   3   5   9      134.25      126.95      9.01 o 
   4   5   9      659.65      616.49     20.41 o 
   5   5   9     4843.27     4578.38     75.63 o 
   6   5   9      326.20      353.59     14.77 o 
   7   5   9     1154.42     1103.75     32.19 o 
   8   5   9      396.83      402.83     14.67 o 
   9   5   9      584.21      520.60     16.80 o 
  10   5   9      187.70      207.33     13.72 o 
  11   5   9      311.87      295.75     14.20 o 
  12   5   9      188.58      188.78     12.09 o 
  13   5   9      522.68      487.44     17.17 o 
  14   5   9       13.33       25.37      6.81 o 
  15   5   9      206.76      188.85     12.54 o 
  16   5   9      214.83      219.56     13.75 o 
  17   5   9       86.61      100.99     16.36 o 
  18   5   9        6.47        8.26      6.35 o 
  19   5   9        8.50       15.37      7.52 o 
 -26   6   9       19.47       17.22      7.71 o 
 -25   6   9      247.28      299.04     16.18 o 
 -24   6   9       27.11       20.09      7.26 o 
 -23   6   9       14.79        6.68      6.42 o 
 -22   6   9       70.99       56.67      8.23 o 
 -21   6   9      250.39      249.39     13.89 o 
 -20   6   9        0.01        5.64      5.03 o 
 -19   6   9      645.87      612.32     16.73 o 
 -18   6   9       34.27       30.28      5.72 o 
 -17   6   9      661.90      626.90     16.13 o 
 -16   6   9      297.30      298.97     12.68 o 
 -15   6   9      451.94      451.99     13.12 o 
 -14   6   9      123.18      116.80      7.59 o 
 -13   6   9     1868.06     1708.28     33.15 o 
 -12   6   9       11.19       22.73      3.91 o 
 -11   6   9        0.29        4.99      3.40 o 
 -10   6   9      159.25      169.09      7.28 o 
  -9   6   9     1178.86     1159.35     19.60 o 
  -8   6   9       11.87       17.24      4.80 o 
  -7   6   9      115.01      126.05      7.05 o 
  -6   6   9        1.50        3.92      3.35 o 
  -5   6   9      680.98      677.94     14.96 o 
  -4   6   9      259.78      249.45     11.12 o 
  -3   6   9      355.52      341.47      9.91 o 
  -2   6   9       19.16       30.70      4.08 o 
  -1   6   9       15.80        4.74      3.16 o 
   0   6   9       53.45       59.93      6.70 o 
   1   6   9      340.30      326.33     12.86 o 
   2   6   9      584.52      554.56     16.77 o 
   3   6   9      283.09      279.70     12.59 o 
   4   6   9       12.87        9.00      5.52 o 
   5   6   9       12.67        3.45      5.04 o 
   6   6   9      325.34      297.12     18.64 o 
   7   6   9       68.79       79.14      8.40 o 
   8   6   9        9.28        2.46      5.34 o 
   9   6   9       63.37       79.10      8.48 o 
  10   6   9      347.92      319.25     15.90 o 
  11   6   9        4.38        3.85      5.74 o 
  12   6   9       82.30       82.51      8.99 o 
  13   6   9       70.92       78.85     17.00 o 
  14   6   9        9.57       14.69      6.73 o 
  15   6   9       62.88       81.00     10.45 o 
  16   6   9      928.75      907.55     26.30 o 
  17   6   9        6.17        2.39      6.56 o 
  18   6   9       11.69       15.77      7.34 o 
 -25   7   9      517.69      539.82     21.93 o 
 -24   7   9      243.37      260.26     15.39 o 
 -23   7   9      239.18      301.24     16.17 o 
 -22   7   9       27.31       19.79      6.89 o 
 -21   7   9      137.89      163.37      9.25 o 
 -20   7   9       83.39       84.81      7.81 o 
 -19   7   9      189.31      180.45     10.39 o 
 -18   7   9       12.05       13.36      5.52 o 
 -17   7   9        8.72       17.17      5.28 o 
 -16   7   9      729.19      736.14     29.73 o 
 -15   7   9      107.25       95.61      7.40 o 
 -14   7   9      363.48      360.88     18.15 o 
 -13   7   9        0.70       -0.24      3.46 o 
 -12   7   9      117.89      125.01      6.81 o 
 -11   7   9       13.91        9.58      4.15 o 
 -10   7   9       20.67       19.94      4.41 o 
  -9   7   9      763.77      720.72     16.26 o 
  -8   7   9      417.32      411.72     11.83 o 
  -7   7   9     1067.65      990.03     19.84 o 
  -6   7   9        8.92       22.17      4.29 o 
  -5   7   9      520.10      461.76     12.42 o 
  -4   7   9       11.55       20.69      4.30 o 
  -3   7   9       13.85        5.74      3.61 o 
  -2   7   9      340.79      305.72     13.00 o 
  -1   7   9     1551.44     1462.46     31.15 o 
   0   7   9        3.26       20.05     10.04 o 
   1   7   9     1209.44     1119.71     25.97 o 
   2   7   9        2.74       13.39      7.21 o 
   3   7   9       74.72       82.25      8.06 o 
   4   7   9       44.49       48.16      7.08 o 
   5   7   9      173.74      155.78     10.83 o 
   6   7   9       51.30       68.38     10.94 o 
   7   7   9       24.78       15.68      6.50 o 
   8   7   9       82.62       59.72      7.91 o 
   9   7   9      725.10      705.20     22.77 o 
  10   7   9       11.20       18.48      6.51 o 
  11   7   9      491.12      497.94     36.24 o 
  12   7   9       57.02       59.89      9.05 o 
  13   7   9        5.55       10.01      6.48 o 
  14   7   9       71.48       87.10     10.18 o 
  15   7   9        8.34        4.51      7.23 o 
  16   7   9        0.15       -3.37      6.92 o 
 -23   8   9      161.85      154.12     15.45 o 
 -22   8   9      121.97      120.50     11.03 o 
 -21   8   9       79.94       92.93      8.65 o 
 -20   8   9      445.27      453.50     15.16 o 
 -19   8   9       77.31       82.36      8.43 o 
 -18   8   9      110.02      100.88      9.54 o 
 -17   8   9        9.14        6.70      5.95 o 
 -16   8   9       10.39       14.32      5.83 o 
 -15   8   9       27.45       23.59      6.53 o 
 -14   8   9       90.60       98.49      8.71 o 
 -13   8   9      774.75      748.52     20.27 o 
 -12   8   9       53.94       47.16      7.30 o 
 -11   8   9      140.61      135.14      8.13 o 
 -10   8   9      111.10      117.24      7.54 o 
  -9   8   9      423.68      422.85     12.53 o 
  -8   8   9       43.59       53.33      6.88 o 
  -7   8   9       51.56       39.34      7.16 o 
  -6   8   9       15.52       15.15      4.48 o 
  -5   8   9     1083.69     1033.50     24.88 o 
  -4   8   9        2.65       22.74      5.99 o 
  -3   8   9      545.12      541.26     17.15 o 
  -2   8   9      185.71      189.21     11.52 o 
  -1   8   9       32.83       28.91      6.43 o 
   0   8   9       33.59       37.17      6.43 o 
   1   8   9       12.09        5.40      5.20 o 
   2   8   9       40.94       29.20      7.43 o 
   3   8   9      161.73      158.32     11.30 o 
   4   8   9      353.53      330.98     15.37 o 
   5   8   9      584.05      555.66     18.31 o 
   6   8   9      269.27      285.33     15.51 o 
   7   8   9      279.35      241.73     13.80 o 
   8   8   9       82.81       83.13      9.27 o 
   9   8   9       14.04       13.48      6.57 o 
  10   8   9       41.77       22.16     12.34 o 
  11   8   9      146.23      150.26     11.97 o 
  12   8   9        2.15       -8.01      7.04 o 
  13   8   9      660.54      746.74     25.50 o 
  14   8   9      227.10      254.04     15.81 o 
 -20   9   9        0.25        0.53      6.29 o 
 -19   9   9       61.38       55.50      8.69 o 
 -18   9   9       15.42       11.74      6.60 o 
 -17   9   9      110.41      123.69     17.25 o 
 -16   9   9      193.17      194.09     12.27 o 
 -15   9   9        1.66       -3.74      6.94 o 
 -14   9   9      412.59      431.97     18.01 o 
 -13   9   9        2.37       13.20      6.17 o 
 -12   9   9      139.11      139.97      9.33 o 
 -11   9   9        4.96        3.66      4.47 o 
 -10   9   9        4.70        0.37      4.45 o 
  -9   9   9        7.77        3.06      4.47 o 
  -8   9   9       95.35       80.29      6.93 o 
  -7   9   9       75.18       75.42      8.30 o 
  -6   9   9       16.09        8.64      5.71 o 
  -5   9   9      458.06      442.35     21.25 o 
  -4   9   9     1742.93     1630.23     34.78 o 
  -3   9   9      437.34      483.29     16.92 o 
  -2   9   9       22.31       46.09      7.14 o 
  -1   9   9       15.06       10.21      5.99 o 
   0   9   9       84.49       87.26     11.28 o 
   1   9   9       36.47       38.52      7.34 o 
   2   9   9        5.82       -5.89      5.46 o 
   3   9   9      541.03      579.56     19.41 o 
   4   9   9       20.83       22.45      6.66 o 
   5   9   9      327.52      357.85     15.97 o 
   6   9   9       12.33       10.99      6.42 o 
   7   9   9       11.62       19.53      7.11 o 
   8   9   9        1.34       -0.77      6.12 o 
   9   9   9        4.94       -6.12      6.12 o 
  10   9   9       19.57       27.42      7.88 o 
  11   9   9       95.62       92.06     10.65 o 
  12   9   9       18.90       10.13      8.66 o 
 -16  10   9       34.15       25.02      9.99 o 
 -15  10   9       56.32       75.98     12.15 o 
 -14  10   9        8.03        9.99      9.27 o 
 -13  10   9      123.03      135.68     10.69 o 
 -12  10   9       10.25       11.51      6.67 o 
 -11  10   9      144.83      160.23     15.40 o 
 -10  10   9        3.71        9.20      5.98 o 
  -9  10   9        0.08       -3.45      5.37 o 
  -8  10   9       84.48       84.37     11.78 o 
  -7  10   9       76.78       69.88      8.73 o 
  -6  10   9        7.72        0.69      6.90 o 
  -5  10   9      612.30      594.48     19.34 o 
  -4  10   9     1773.32     1660.88     36.08 o 
  -3  10   9       80.17      126.07     24.39 o 
  -2  10   9      369.47      333.81     16.28 o 
  -1  10   9       12.16       15.23      6.42 o 
   0  10   9      107.05      125.74     17.57 o 
   1  10   9      315.14      269.47     16.89 o 
   2  10   9        0.45        1.21      6.22 o 
   3  10   9      327.75      307.25     16.13 o 
   4  10   9        8.46        8.53      6.34 o 
   5  10   9        0.18        4.89      6.14 o 
   6  10   9       90.76       84.70     12.05 o 
   7  10   9        8.95       10.26      6.81 o 
   8  10   9       12.13       12.87      7.17 o 
 -11  11   9        2.34        0.07      7.92 o 
 -10  11   9      294.44      362.11     15.97 o 
  -9  11   9      102.39      111.28     10.48 o 
  -8  11   9       16.50       36.18      7.75 o 
  -7  11   9       53.73       62.28      8.83 o 
  -6  11   9       19.00       29.89      7.58 o 
  -5  11   9      294.88      294.60     15.61 o 
  -4  11   9      712.82      669.45     21.33 o 
  -3  11   9       10.19       36.38     10.08 o 
  -2  11   9      576.04      578.76     22.44 o 
  -1  11   9       20.34       26.19      7.58 o 
   0  11   9        4.40       -2.98      6.34 o 
   1  11   9        4.38        5.61      6.72 o 
   2  11   9       49.08       52.45      8.98 o 
   3  11   9       34.08       40.38      8.52 o 
 -30   0  10      219.26      190.10     37.07 o 
 -29   0  10      476.25      458.89     26.84 o 
 -28   0  10       66.26       73.60     12.92 o 
 -27   0  10       26.31       17.82      9.24 o 
 -26   0  10        6.28        0.35      7.22 o 
 -25   0  10       45.19       69.44     12.05 o 
 -24   0  10        0.60       -7.73      6.59 o 
 -23   0  10      376.65      333.78     22.16 o 
 -22   0  10       85.07       76.05     19.12 o 
 -21   0  10      614.49      555.26     24.87 o 
 -20   0  10       31.98       18.81      7.70 o 
 -19   0  10       25.69       42.32      9.41 o 
 -18   0  10        9.02        1.07      7.72 o 
 -17   0  10      534.31      597.31     38.94 o 
 -16   0  10     2705.48     2444.87     68.36 o 
 -15   0  10      965.05      871.23     20.99 o 
 -14   0  10     3562.00     3411.04     63.89 o 
 -13   0  10      928.49      930.52     22.61 o 
 -12   0  10       74.88       87.28      6.86 o 
 -11   0  10      150.19      141.02      9.34 o 
 -10   0  10      114.72      123.35     12.56 o 
  -9   0  10      755.99      757.23     20.15 o 
  -8   0  10       31.73       48.88      5.80 o 
  -7   0  10      616.03      590.10     17.04 o 
  -6   0  10      633.55      675.54     18.60 o 
  -5   0  10      432.52      443.62     14.26 o 
  -4   0  10      106.45      127.46      9.67 o 
  -3   0  10      358.40      317.89     11.98 o 
  -2   0  10      527.78      603.65     17.27 o 
  -1   0  10      736.64      706.33     32.15 o 
   0   0  10      201.49      186.47      9.77 o 
   1   0  10      266.19      301.02     11.83 o 
   2   0  10     1830.28     1867.16     39.10 o 
   3   0  10      107.83      107.06      8.30 o 
   4   0  10     2041.29     2019.42     42.24 o 
   5   0  10     8309.08     8092.85    142.48 o 
   6   0  10      373.16      372.57     15.79 o 
   7   0  10      847.49      866.06     33.37 o 
   8   0  10     5423.76     5133.80     94.77 o 
   9   0  10      116.41      132.70     11.79 o 
  10   0  10       45.87       33.92      8.41 o 
  11   0  10      491.60      449.56     16.74 o 
  12   0  10     1150.81     1033.14     27.73 o 
  13   0  10       31.65       16.29      6.36 o 
  14   0  10       82.44       59.30     12.19 o 
  15   0  10      177.92      154.28     32.39 o 
  16   0  10       18.32       22.43     10.97 o 
  17   0  10      256.59      248.36     21.06 o 
  18   0  10       19.82        8.53     11.81 o 
  19   0  10        3.90        4.52      9.99 o 
  20   0  10       72.54       59.11     13.93 o 
 -29   1  10        2.09        0.78      5.93 o 
 -28   1  10      112.96      115.50     12.76 o 
 -27   1  10      244.83      220.99     20.10 o 
 -26   1  10       59.31       61.58      8.37 o 
 -25   1  10      199.00      198.62     12.38 o 
 -24   1  10        5.30        8.78      5.56 o 
 -23   1  10        0.95       -2.45      4.99 o 
 -22   1  10      230.40      175.86     11.39 o 
 -21   1  10        6.26        7.24      5.98 o 
 -20   1  10      532.55      487.97     16.23 o 
 -19   1  10      520.90      473.39     17.72 o 
 -18   1  10     3210.99     2994.46     54.16 o 
 -17   1  10       50.47       55.02      6.83 o 
 -16   1  10     2588.47     2406.14     38.00 o 
 -15   1  10     5190.94     5046.11     71.99 o 
 -14   1  10     2250.68     2214.49     31.99 o 
 -13   1  10    10057.07     9624.61    117.59 o 
 -12   1  10      341.31      430.55     21.21 o 
 -11   1  10        0.37        3.74      3.08 o 
 -10   1  10     4541.45     4516.07     62.72 o 
  -9   1  10       38.70      117.10     27.19 o 
  -8   1  10       59.40       48.11      4.22 o 
  -7   1  10      324.88      255.86      7.72 o 
  -6   1  10      466.57      515.66     11.11 o 
  -5   1  10        0.59       14.26      2.94 o 
  -4   1  10      262.46      289.73      8.07 o 
  -3   1  10        0.50       10.57      2.73 o 
  -2   1  10       37.08       52.43      4.12 o 
  -1   1  10      137.16      123.34      5.81 o 
   0   1  10      411.00      410.16      9.78 o 
   1   1  10      211.80      197.88      9.82 o 
   2   1  10     1507.70     1472.74     23.03 o 
   3   1  10      804.54      834.50     15.56 o 
   4   1  10      639.97      671.88     13.77 o 
   5   1  10     8070.89     7845.90     97.93 o 
   6   1  10     1222.45     1183.78     26.66 o 
   7   1  10      239.29      211.45      8.26 o 
   8   1  10     1718.95     1696.20     26.67 o 
   9   1  10       13.44       18.69      4.18 o 
  10   1  10       15.60       14.86      4.10 o 
  11   1  10       55.66       46.64      6.28 o 
  12   1  10        0.02        4.36      4.69 o 
  13   1  10       86.28       79.53      8.55 o 
  14   1  10       60.52       69.59      7.44 o 
  15   1  10       40.04       30.73      6.72 o 
  16   1  10       10.68        1.21      5.21 o 
  17   1  10        0.32        0.10      6.37 o 
  18   1  10        0.60        1.63      6.46 o 
  19   1  10        5.64       -3.34      8.74 o 
  20   1  10       10.89       19.00      7.87 o 
 -29   2  10        4.04        5.06     12.20 o 
 -28   2  10       59.69       71.13     10.91 o 
 -27   2  10      194.78      164.89     11.94 o 
 -26   2  10       85.47       59.57      8.07 o 
 -25   2  10      133.31      108.48      9.90 o 
 -24   2  10       59.13       41.75      7.11 o 
 -23   2  10        6.11        2.95      5.61 o 
 -22   2  10        9.49        3.57      5.16 o 
 -21   2  10      170.63      156.21     10.69 o 
 -20   2  10      204.88      176.30     11.11 o 
 -19   2  10      256.36      255.48     12.52 o 
 -18   2  10        6.45        4.13      6.19 o 
 -17   2  10      207.67      194.30      8.14 o 
 -16   2  10      154.55      138.95      7.00 o 
 -15   2  10      139.92      140.44      7.35 o 
 -14   2  10      358.18      348.57      8.60 o 
 -13   2  10      338.26      323.49      8.38 o 
 -12   2  10       45.24       52.27      4.15 o 
 -11   2  10      116.70      107.13      7.03 o 
 -10   2  10      259.35      277.67      7.86 o 
  -9   2  10       46.42       52.71      4.20 o 
  -8   2  10      193.90      201.54      6.81 o 
  -7   2  10       88.54       84.75      4.98 o 
  -6   2  10        5.85       11.38      2.94 o 
  -5   2  10       35.90       47.06      3.97 o 
  -4   2  10      135.96      121.03      5.78 o 
  -3   2  10       31.90       29.56      3.41 o 
  -2   2  10       31.37       30.54      3.49 o 
  -1   2  10        7.95       10.06      2.87 o 
   0   2  10     1594.82     1562.75     23.92 o 
   1   2  10       57.31       58.36      8.12 o 
   2   2  10      539.62      566.50     16.07 o 
   3   2  10      269.31      269.83      8.16 o 
   4   2  10     2309.23     2296.85     33.05 o 
   5   2  10     1695.09     1666.78     25.76 o 
   6   2  10      508.77      524.07     11.98 o 
   7   2  10      621.66      624.25     13.33 o 
   8   2  10     1619.52     1553.30     28.33 o 
   9   2  10       31.23       21.56      5.38 o 
  10   2  10      280.91      266.81     11.28 o 
  11   2  10        8.85        1.09      4.54 o 
  12   2  10      283.70      301.89     12.07 o 
  13   2  10       21.64       23.27      5.84 o 
  14   2  10      170.78      159.10      9.93 o 
  15   2  10       86.00       80.70      8.02 o 
  16   2  10       20.62       19.52      6.13 o 
  17   2  10       24.91       20.68      6.80 o 
  18   2  10       25.20       23.26     11.24 o 
  19   2  10       65.17       89.63     12.63 o 
  20   2  10      181.81      198.05     16.63 o 
 -29   3  10      106.66       97.32     10.70 o 
 -28   3  10       51.12       42.85      8.24 o 
 -27   3  10       82.68       98.23     10.01 o 
 -26   3  10      150.95      143.50     11.42 o 
 -25   3  10       30.62       30.80      7.00 o 
 -24   3  10        0.04        2.55      5.80 o 
 -23   3  10      261.48      279.30     14.08 o 
 -22   3  10      719.47      670.75     20.20 o 
 -21   3  10        0.23       -1.80      5.00 o 
 -20   3  10       51.17       49.12      7.02 o 
 -19   3  10       11.68       10.82      5.26 o 
 -18   3  10      847.51      828.30     17.82 o 
 -17   3  10      269.98      259.68      9.02 o 
 -16   3  10      523.60      452.95     13.91 o 
 -15   3  10        0.72       -4.43      3.48 o 
 -14   3  10     2608.97     2560.54     38.03 o 
 -13   3  10      221.11      230.37     12.73 o 
 -12   3  10      874.54      828.12     15.16 o 
 -11   3  10     1004.52      960.10     17.75 o 
 -10   3  10      629.70      698.53     18.50 o 
  -9   3  10      218.80      222.66      7.35 o 
  -8   3  10      493.64      481.03     15.44 o 
  -7   3  10      248.20      309.82      8.42 o 
  -6   3  10      545.87      636.81     12.60 o 
  -5   3  10      146.80      136.04      6.11 o 
  -4   3  10     1124.89     1244.24     19.95 o 
  -3   3  10        5.59       32.34      6.71 o 
  -2   3  10      309.97      330.84      9.39 o 
  -1   3  10        6.75       28.98      3.31 o 
   0   3  10      710.53      686.41     14.94 o 
   1   3  10      126.98      133.43      5.77 o 
   2   3  10       42.17       52.67      5.08 o 
   3   3  10      836.60      760.19     15.90 o 
   4   3  10     1927.90     1883.00     27.93 o 
   5   3  10      153.42      162.55      8.81 o 
   6   3  10      242.03      241.29     12.27 o 
   7   3  10        6.58        1.71      4.28 o 
   8   3  10        3.48       -0.58      4.46 o 
   9   3  10       37.51       24.67      7.08 o 
  10   3  10        2.45        2.11      4.95 o 
  11   3  10       19.11       13.21      5.68 o 
  12   3  10       66.21       68.85      8.10 o 
  13   3  10       85.70       76.47      8.55 o 
  14   3  10      121.63      126.06     11.28 o 
  15   3  10        4.68        1.34      5.57 o 
  16   3  10       42.58       48.68      8.04 o 
  17   3  10       17.36       13.71      6.50 o 
  18   3  10      101.80       89.44     16.71 o 
  19   3  10        2.34       -2.67      6.89 o 
  20   3  10        4.47        0.32      8.73 o 
 -28   4  10      214.02      254.96     15.31 o 
 -27   4  10       60.57       76.76      9.72 o 
 -26   4  10      139.28      157.96     12.08 o 
 -25   4  10        1.81        0.79      6.39 o 
 -24   4  10        0.47       -0.35      5.69 o 
 -23   4  10       94.40      100.85      9.74 o 
 -22   4  10      131.06      111.07      9.85 o 
 -21   4  10      112.20       99.51     12.37 o 
 -20   4  10       61.67       65.75      7.76 o 
 -19   4  10        2.04       -1.28      5.09 o 
 -18   4  10      246.01      213.41      9.42 o 
 -17   4  10       47.93       47.34      8.40 o 
 -16   4  10       66.12       59.41      5.73 o 
 -15   4  10      205.56      187.57      9.57 o 
 -14   4  10      123.55      123.69      7.47 o 
 -13   4  10       13.48       12.29      3.32 o 
 -12   4  10       39.64       28.68      3.80 o 
 -11   4  10        0.02       -3.99      2.66 o 
 -10   4  10      170.90      156.58      6.66 o 
  -9   4  10       10.44       15.09      3.23 o 
  -8   4  10       66.61       73.52      4.84 o 
  -7   4  10       81.78      100.36      5.37 o 
  -6   4  10      218.36      231.50      7.36 o 
  -5   4  10      682.02      679.52     17.79 o 
  -4   4  10      241.95      241.45      7.17 o 
  -3   4  10       84.25       90.62      5.68 o 
  -2   4  10      107.21      110.80      5.18 o 
  -1   4  10        0.14        7.42      2.62 o 
   0   4  10     1071.31     1076.58     19.92 o 
   1   4  10      101.17      119.17      9.01 o 
   2   4  10      702.56      648.35     17.87 o 
   3   4  10      106.31       87.04      7.84 o 
   4   4  10      983.73      949.37     23.13 o 
   5   4  10      190.69      194.42     14.99 o 
   6   4  10       68.98       77.77      7.95 o 
   7   4  10      159.60      134.91      9.99 o 
   8   4  10       22.40       15.20      5.69 o 
   9   4  10       61.56       74.94      8.05 o 
  10   4  10      163.78      138.82     10.40 o 
  11   4  10      289.02      279.85     14.29 o 
  12   4  10        1.37        0.02      5.65 o 
  13   4  10      103.06       95.02      9.44 o 
  14   4  10        1.53        3.79      5.75 o 
  15   4  10        9.94       16.32      6.89 o 
  16   4  10       34.76       54.75      8.64 o 
  17   4  10      146.45      174.02     12.80 o 
  18   4  10      237.86      246.98     17.00 o 
  19   4  10       51.32       74.72     10.04 o 
 -27   5  10      114.15      123.81     11.60 o 
 -26   5  10      463.79      520.20     19.63 o 
 -25   5  10       13.72        6.83      6.97 o 
 -24   5  10       30.95       47.30      8.24 o 
 -23   5  10       55.77       50.47      8.08 o 
 -22   5  10      168.62      141.69     11.11 o 
 -21   5  10       16.76       13.16      9.57 o 
 -20   5  10      517.82      481.64     17.09 o 
 -19   5  10      243.11      231.17     10.58 o 
 -18   5  10        1.36        5.30      4.38 o 
 -17   5  10        3.10       11.05      4.42 o 
 -16   5  10      603.71      584.70     17.73 o 
 -15   5  10      536.06      510.92     15.50 o 
 -14   5  10        8.10       11.37      4.27 o 
 -13   5  10      710.78      642.36     15.04 o 
 -12   5  10      174.53      167.43      7.24 o 
 -11   5  10      212.73      208.70      7.68 o 
 -10   5  10        0.48        0.21      4.42 o 
  -9   5  10      293.44      315.58      8.89 o 
  -8   5  10     1314.03     1154.78     20.32 o 
  -7   5  10      327.04      308.25      8.59 o 
  -6   5  10      487.51      413.79     17.73 o 
  -5   5  10     1456.46     1400.40     24.69 o 
  -4   5  10      191.39      258.83      9.09 o 
  -3   5  10      112.14      133.06     10.56 o 
  -2   5  10      403.63      334.99      9.74 o 
  -1   5  10      271.23      250.15      8.65 o 
   0   5  10     1793.51     1672.27     33.60 o 
   1   5  10      130.73      143.96      9.45 o 
   2   5  10        2.86        4.93      4.56 o 
   3   5  10        0.27       -2.41      4.38 o 
   4   5  10      201.90      194.54     11.45 o 
   5   5  10      165.69      142.18     11.99 o 
   6   5  10       32.01       35.70      6.48 o 
   7   5  10       96.44       96.99      8.90 o 
   8   5  10       85.41       69.12      8.08 o 
   9   5  10        0.29       -3.26      5.12 o 
  10   5  10      513.73      490.08     16.97 o 
  11   5  10      152.80      154.65     12.56 o 
  12   5  10       91.58       88.48      9.38 o 
  13   5  10      562.04      536.26     18.95 o 
  14   5  10        2.68       -0.46      6.00 o 
  15   5  10      439.67      441.52     17.63 o 
  16   5  10       54.16       41.68     11.36 o 
  17   5  10        5.56       11.12      6.94 o 
  18   5  10       43.54       49.39      9.09 o 
 -25   6  10       28.01       20.47      7.64 o 
 -24   6  10        0.11       -0.57      6.47 o 
 -23   6  10      824.03      855.26     34.62 o 
 -22   6  10      130.00      128.46     12.00 o 
 -21   6  10        5.21       -4.65      5.52 o 
 -20   6  10      625.96      617.47     20.04 o 
 -19   6  10       26.88       31.31      5.88 o 
 -18   6  10      520.39      516.11     14.75 o 
 -17   6  10        7.29        7.81      4.71 o 
 -16   6  10        5.05       -5.32      4.59 o 
 -15   6  10      232.93      248.84     14.76 o 
 -14   6  10       23.27       28.21      5.08 o 
 -13   6  10      320.50      309.00      9.57 o 
 -12   6  10      131.00      109.81      6.40 o 
 -11   6  10       70.23       73.85      5.40 o 
 -10   6  10     1309.22     1246.06     23.23 o 
  -9   6  10      233.42      232.16     13.53 o 
  -8   6  10      218.96      189.51      8.46 o 
  -7   6  10        2.29        3.15      3.40 o 
  -6   6  10        3.00        3.91      3.65 o 
  -5   6  10      375.97      428.94     11.82 o 
  -4   6  10      495.40      499.51     14.78 o 
  -3   6  10        9.60       15.40      5.75 o 
  -2   6  10       11.31       10.66      5.05 o 
  -1   6  10       63.69       79.78     12.20 o 
   0   6  10      215.38      177.57     10.64 o 
   1   6  10       68.25       81.13      7.99 o 
   2   6  10     2297.13     2101.63     40.80 o 
   3   6  10      426.95      428.34     15.44 o 
   4   6  10       78.11       78.70      8.10 o 
   5   6  10      940.30      937.26     24.11 o 
   6   6  10        8.88       10.60      5.74 o 
   7   6  10      241.65      226.47     12.95 o 
   8   6  10      243.01      208.98     12.66 o 
   9   6  10        0.45       -1.46      5.25 o 
  10   6  10      138.54      121.20     10.41 o 
  11   6  10      468.92      493.81     18.20 o 
  12   6  10        8.80        0.26      5.92 o 
  13   6  10       23.64       12.00      7.46 o 
  14   6  10       15.26       11.71      6.91 o 
  15   6  10     1133.34     1146.57     30.17 o 
  16   6  10      109.98      116.20     11.50 o 
 -24   7  10      378.40      427.15     18.65 o 
 -23   7  10      991.71     1081.55     28.94 o 
 -22   7  10       33.95       22.61      8.18 o 
 -21   7  10        3.61        4.61      7.22 o 
 -20   7  10        6.04       17.23      5.71 o 
 -19   7  10      155.83      164.05      9.93 o 
 -18   7  10      488.89      432.71     16.82 o 
 -17   7  10       51.67       62.15      6.91 o 
 -16   7  10      252.14      258.17     11.18 o 
 -15   7  10       49.49       51.61      7.27 o 
 -14   7  10       54.42       48.28      6.89 o 
 -13   7  10      490.85      469.49     15.29 o 
 -12   7  10       10.38       11.91      4.27 o 
 -11   7  10      119.37      134.60      7.97 o 
 -10   7  10      429.59      415.23     12.32 o 
  -9   7  10        7.58       15.94      4.43 o 
  -8   7  10      164.34      154.29     10.12 o 
  -7   7  10      199.46      218.62      9.24 o 
  -6   7  10       17.85       15.46      4.38 o 
  -5   7  10     2525.27     2371.04     38.18 o 
  -4   7  10      656.36      673.79     24.14 o 
  -3   7  10      487.98      502.94     24.81 o 
  -2   7  10      400.05      405.72     15.06 o 
  -1   7  10      336.29      352.20     16.42 o 
   0   7  10       48.14       47.98      7.02 o 
   1   7  10        5.72        8.22      8.29 o 
   2   7  10      443.26      412.10     17.77 o 
   3   7  10       74.48       73.97      8.36 o 
   4   7  10        5.20       -1.94      5.76 o 
   5   7  10       50.53       59.22      7.79 o 
   6   7  10        4.22       -8.62      8.09 o 
   7   7  10       76.18       90.68     14.97 o 
   8   7  10       46.32       36.29      7.54 o 
   9   7  10       29.64       18.10     11.34 o 
  10   7  10      196.20      202.94     13.33 o 
  11   7  10      180.43      201.30     13.54 o 
  12   7  10        2.87       -2.44      5.90 o 
  13   7  10      243.03      255.31     15.60 o 
  14   7  10       37.45       39.04      8.52 o 
  15   7  10       36.82       34.35     10.11 o 
 -22   8  10      209.18      223.52     16.99 o 
 -21   8  10       20.41        8.67     12.35 o 
 -20   8  10        1.11       -5.29      5.93 o 
 -19   8  10      104.27       99.11      9.91 o 
 -18   8  10        0.17       -2.10      5.71 o 
 -17   8  10       36.92       47.68      7.56 o 
 -16   8  10      121.85      153.52     10.70 o 
 -15   8  10        0.94        2.58      5.50 o 
 -14   8  10       47.28       61.52      7.66 o 
 -13   8  10       67.30       62.34      7.70 o 
 -12   8  10        5.60        4.10      4.31 o 
 -11   8  10        1.55       -5.96      3.97 o 
 -10   8  10        0.05       -1.27      4.85 o 
  -9   8  10      379.59      346.00     13.23 o 
  -8   8  10        9.48       13.88      5.98 o 
  -7   8  10      106.38       96.06      8.76 o 
  -6   8  10       18.56        9.75      5.65 o 
  -5   8  10      271.25      227.34     12.58 o 
  -4   8  10        1.31        3.81      5.27 o 
  -3   8  10      434.90      404.59     15.85 o 
  -2   8  10      150.74      143.69     10.51 o 
  -1   8  10       48.80       48.25      7.26 o 
   0   8  10       74.90       75.22      8.71 o 
   1   8  10       13.94        5.13      5.49 o 
   2   8  10        0.38        0.71      5.38 o 
   3   8  10       40.98       31.99      7.18 o 
   4   8  10      114.99      130.42     10.64 o 
   5   8  10       36.50       36.48      7.50 o 
   6   8  10       35.69       36.08      7.39 o 
   7   8  10       15.78       11.73      6.40 o 
   8   8  10       24.80        6.11      6.33 o 
   9   8  10        2.64       -0.25      6.24 o 
  10   8  10       29.11       38.96      9.18 o 
  11   8  10        0.43        2.99      6.39 o 
  12   8  10       62.58       46.87      8.84 o 
  13   8  10      273.99      304.33     17.18 o 
 -19   9  10       29.74       28.50      7.56 o 
 -18   9  10       22.50       20.27      7.36 o 
 -17   9  10        0.00       -5.97      5.91 o 
 -16   9  10       21.19       23.85      6.97 o 
 -15   9  10        5.34       11.91      6.46 o 
 -14   9  10        0.14        4.33      5.91 o 
 -13   9  10       62.74       70.71     10.13 o 
 -12   9  10       22.07        7.90      5.88 o 
 -11   9  10       44.48       36.72      5.98 o 
 -10   9  10        1.69        0.63      6.24 o 
  -9   9  10       31.56       29.70      8.09 o 
  -8   9  10      212.86      236.12     13.36 o 
  -7   9  10      144.58      140.23     10.64 o 
  -6   9  10      349.43      327.25     14.54 o 
  -5   9  10       55.60       38.03      7.31 o 
  -4   9  10       51.05       34.77      7.20 o 
  -3   9  10      636.53      633.65     21.53 o 
  -2   9  10      343.78      406.26     19.05 o 
  -1   9  10        6.19        7.38      5.66 o 
   0   9  10        0.82       -6.39      5.19 o 
   1   9  10       98.96       94.87      9.58 o 
   2   9  10      162.41      144.18     12.76 o 
   3   9  10       30.90       38.86     11.96 o 
   4   9  10       41.28       32.45      8.41 o 
   5   9  10        8.02       14.49      6.80 o 
   6   9  10        2.58        1.69      5.88 o 
   7   9  10       64.69       61.97      9.30 o 
   8   9  10        0.06       -7.43      6.05 o 
   9   9  10      208.83      199.72     15.72 o 
  10   9  10        8.16       16.66      7.61 o 
 -15  10  10        7.08        5.05      6.49 o 
 -14  10  10        0.37        6.84      6.64 o 
 -13  10  10       20.00        6.97      8.24 o 
 -12  10  10       93.31      111.61     12.37 o 
 -11  10  10       93.54       68.81     10.60 o 
 -10  10  10       46.74       48.23      7.95 o 
  -9  10  10        2.22        5.06      6.01 o 
  -8  10  10      386.69      395.82     21.88 o 
  -7  10  10       44.98       64.07      8.44 o 
  -6  10  10      657.25      700.96     21.71 o 
  -5  10  10       12.31       30.62     10.14 o 
  -4  10  10       26.09       11.13      6.41 o 
  -3  10  10       72.38      101.60     10.19 o 
  -2  10  10       27.47       35.78      7.58 o 
  -1  10  10       32.22       31.57      7.61 o 
   0  10  10      472.87      466.34     18.07 o 
   1  10  10       13.06       21.16      6.96 o 
   2  10  10       39.36       47.85      8.35 o 
   3  10  10       23.78       36.61      8.18 o 
   4  10  10       14.86       17.64      7.22 o 
   5  10  10       25.35       24.73      9.37 o 
   6  10  10      116.47      141.34     12.09 o 
  -6  11  10       27.49       34.43      7.69 o 
  -5  11  10      139.51      146.43     11.72 o 
  -4  11  10       92.90      120.16     11.09 o 
  -3  11  10      225.14      242.32     14.71 o 
 -29   1  11       21.03       29.46      7.52 o 
 -28   1  11       74.66       72.57      9.52 o 
 -27   1  11        1.00       -0.72      5.81 o 
 -26   1  11       94.59      102.36      9.90 o 
 -25   1  11        0.86        2.16      5.44 o 
 -24   1  11       90.06       78.18      8.87 o 
 -23   1  11       12.83       12.45      5.68 o 
 -22   1  11       34.06       29.93      6.62 o 
 -21   1  11       28.61       29.05      6.41 o 
 -20   1  11      221.57      202.20     12.10 o 
 -19   1  11        7.28       -2.60      7.09 o 
 -18   1  11      149.70      138.29      9.87 o 
 -17   1  11      997.82      970.80     23.96 o 
 -16   1  11      843.47      799.14     21.19 o 
 -15   1  11     1980.63     1955.12     35.31 o 
 -14   1  11     5437.60     5208.13     66.79 o 
 -13   1  11     2381.36     2228.07     32.09 o 
 -12   1  11       15.61       23.20      3.68 o 
 -11   1  11      365.20      345.64      9.26 o 
 -10   1  11      158.36      161.43      7.39 o 
  -9   1  11       51.52       54.28      4.51 o 
  -8   1  11      259.78      235.61      8.85 o 
  -7   1  11      139.54      131.01      6.36 o 
  -6   1  11     1109.54      948.65     16.98 o 
  -5   1  11      191.39      250.27      7.98 o 
  -4   1  11     1378.94     1238.67     27.67 o 
  -3   1  11       83.12       80.65      5.11 o 
  -2   1  11      292.10      248.22      8.82 o 
  -1   1  11       17.86       26.33      3.76 o 
   0   1  11      326.26      322.21      9.09 o 
   1   1  11        3.34        1.64      3.02 o 
   2   1  11      386.43      402.50     10.38 o 
   3   1  11     1927.29     1891.05     28.87 o 
   4   1  11     2001.31     1944.18     29.61 o 
   5   1  11     1054.24      970.06     26.91 o 
   6   1  11     1147.38     1109.42     19.87 o 
   7   1  11       58.24       66.56      5.68 o 
   8   1  11     1300.27     1276.16     22.14 o 
   9   1  11       93.07      107.01      6.95 o 
  10   1  11      163.15      176.13     11.08 o 
  11   1  11        8.41        2.26      4.73 o 
  12   1  11      109.38      102.63      8.35 o 
  13   1  11        5.86        8.35      5.19 o 
  14   1  11      544.21      530.17     16.25 o 
  15   1  11        1.56       -2.47      6.94 o 
  16   1  11      161.66      166.86     12.85 o 
  17   1  11       11.53        3.70      7.36 o 
  18   1  11       75.14       59.03     10.53 o 
  19   1  11       36.26       54.91     11.36 o 
 -29   2  11        2.29       -1.25      6.47 o 
 -28   2  11      168.71      165.38     12.67 o 
 -27   2  11       59.73       61.45      8.80 o 
 -26   2  11       90.65       93.93      9.55 o 
 -25   2  11      111.38       99.91      9.87 o 
 -24   2  11      421.83      443.77     17.18 o 
 -23   2  11        7.07        5.47      5.69 o 
 -22   2  11      215.17      212.49     15.55 o 
 -21   2  11      144.28      154.57     10.96 o 
 -20   2  11       43.37       55.50      7.56 o 
 -19   2  11       61.20       69.68      8.11 o 
 -18   2  11      539.93      501.87     16.55 o 
 -17   2  11      168.06      179.55     10.86 o 
 -16   2  11      980.72      908.74     19.38 o 
 -15   2  11      718.46      669.93     15.53 o 
 -14   2  11        6.49        8.98      4.04 o 
 -13   2  11        1.16        6.01      3.15 o 
 -12   2  11     3001.69     2941.98     40.75 o 
 -11   2  11      148.39      161.95     12.84 o 
 -10   2  11     1254.73     1113.51     18.94 o 
  -9   2  11       77.24       65.31      5.37 o 
  -8   2  11      240.55      219.45      7.66 o 
  -7   2  11       37.11       48.53      4.30 o 
  -6   2  11      809.69      729.88     14.18 o 
  -5   2  11      458.78      471.11     10.90 o 
  -4   2  11      809.89      753.57     15.93 o 
  -3   2  11        7.58       16.01      3.22 o 
  -2   2  11       48.71       31.99      3.83 o 
  -1   2  11      125.15      123.48      6.29 o 
   0   2  11      101.55       92.95      7.95 o 
   1   2  11        2.70        1.35      3.05 o 
   2   2  11     3815.87     3538.83     49.28 o 
   3   2  11     2963.62     2657.01     37.74 o 
   4   2  11     1733.44     1717.66     26.83 o 
   5   2  11     1773.24     1712.69     26.93 o 
   6   2  11      706.98      674.01     15.54 o 
   7   2  11      970.84      972.91     29.83 o 
   8   2  11     1853.67     1820.89     34.44 o 
   9   2  11       75.57       60.76      7.77 o 
  10   2  11        0.88       -0.87      4.60 o 
  11   2  11        4.31        0.77      4.72 o 
  12   2  11       56.52       48.88      6.75 o 
  13   2  11       71.82       86.97      9.06 o 
  14   2  11        1.20        0.76      5.40 o 
  15   2  11        3.93       10.98      6.56 o 
  16   2  11       65.26       73.74      9.17 o 
  17   2  11        5.34       -5.90      7.80 o 
  18   2  11       17.67       32.31     10.07 o 
 -28   3  11        5.00       12.72      6.97 o 
 -27   3  11       43.12       73.04      9.45 o 
 -26   3  11       14.73        1.51      5.84 o 
 -25   3  11        9.44       16.58      6.49 o 
 -24   3  11      716.93      797.84     23.25 o 
 -23   3  11        8.32       21.44      6.18 o 
 -22   3  11       16.26       10.01      5.90 o 
 -21   3  11        0.46        6.48      5.34 o 
 -20   3  11       17.42       13.01      5.65 o 
 -19   3  11        4.47        3.18      5.22 o 
 -18   3  11     1290.71     1252.70     28.74 o 
 -17   3  11     1058.88      995.11     20.49 o 
 -16   3  11      205.89      182.02      8.82 o 
 -15   3  11     3063.19     2946.06     50.26 o 
 -14   3  11     4044.38     3858.61     57.95 o 
 -13   3  11     5242.09     4848.21    102.84 o 
 -12   3  11      192.06      210.02     17.30 o 
 -11   3  11      484.20      446.13     10.71 o 
 -10   3  11      365.35      355.13     11.36 o 
  -9   3  11      477.65      481.35     11.13 o 
  -8   3  11       99.93       66.48      4.85 o 
  -7   3  11       33.05       42.20      4.13 o 
  -6   3  11      203.59      188.18      7.20 o 
  -5   3  11      385.28      328.23      8.89 o 
  -4   3  11       54.60       56.65      4.42 o 
  -3   3  11       46.09       24.65      4.00 o 
  -2   3  11        2.98        2.64      2.85 o 
  -1   3  11     1040.48     1086.41     18.41 o 
   0   3  11      143.44      184.53      7.04 o 
   1   3  11        6.95        7.43      3.13 o 
   2   3  11       37.54       47.95      4.54 o 
   3   3  11     3660.15     3353.68     99.34 o 
   4   3  11       27.53       32.68      6.16 o 
   5   3  11     1811.84     1766.68     31.32 o 
   6   3  11        3.12       -5.44      4.71 o 
   7   3  11      125.88      119.66      9.46 o 
   8   3  11      265.47      244.71     12.82 o 
   9   3  11       56.41       56.94      7.78 o 
  10   3  11       26.89       25.45      6.30 o 
  11   3  11       16.37        7.20      5.76 o 
  12   3  11      148.02      177.33     12.87 o 
  13   3  11        3.30       -5.23      5.32 o 
  14   3  11       76.91       85.39      9.63 o 
  15   3  11       22.29       16.40      6.85 o 
  16   3  11        1.48       -2.85      7.39 o 
  17   3  11        5.51        9.78      6.96 o 
  18   3  11      120.05      124.87     11.86 o 
 -27   4  11      351.37      390.84     17.96 o 
 -26   4  11      207.09      215.68     14.22 o 
 -25   4  11       10.89       10.37      8.69 o 
 -24   4  11      161.68      151.58     16.10 o 
 -23   4  11        6.27       10.70      6.29 o 
 -22   4  11       73.00       79.32     10.80 o 
 -21   4  11      201.57      192.31     12.33 o 
 -20   4  11      167.07      157.04     11.08 o 
 -19   4  11      205.50      191.32     11.79 o 
 -18   4  11        5.72        2.68      4.14 o 
 -17   4  11        9.88       13.37      4.45 o 
 -16   4  11      332.38      320.99     11.22 o 
 -15   4  11       28.46       31.46      5.09 o 
 -14   4  11     1858.43     1788.12     31.63 o 
 -13   4  11        3.60        8.11      4.48 o 
 -12   4  11        9.89       11.83      4.62 o 
 -11   4  11        9.46       14.39      3.47 o 
 -10   4  11      137.01      137.37      8.04 o 
  -9   4  11      150.98      168.35      7.23 o 
  -8   4  11     1394.08     1267.68     21.08 o 
  -7   4  11      167.97      204.12      7.64 o 
  -6   4  11      110.02       92.24      5.47 o 
  -5   4  11       17.90       25.10      3.64 o 
  -4   4  11     1330.69     1183.02     19.62 o 
  -3   4  11       47.28       71.02      6.47 o 
  -2   4  11     1455.49     1377.09     24.42 o 
  -1   4  11        0.35       15.57      8.88 o 
   0   4  11       81.15       72.09      5.68 o 
   1   4  11      334.09      316.47     13.16 o 
   2   4  11      111.39       98.91      8.41 o 
   3   4  11     1216.70     1105.93     25.95 o 
   4   4  11     1950.24     1810.78     36.62 o 
   5   4  11     1365.49     1326.39     29.66 o 
   6   4  11     1327.75     1323.16     32.62 o 
   7   4  11       97.74       90.78      8.92 o 
   8   4  11      234.51      208.05     12.47 o 
   9   4  11       67.72       59.33      7.90 o 
  10   4  11       71.17       80.19      8.85 o 
  11   4  11       54.70       50.78      7.86 o 
  12   4  11      418.32      403.64     22.53 o 
  13   4  11       51.72       65.37      8.69 o 
  14   4  11      594.53      709.77     22.19 o 
  15   4  11       14.32       11.04      6.90 o 
  16   4  11       12.48       11.78      7.12 o 
  17   4  11      105.37      123.08     11.51 o 
 -26   5  11       31.58       29.15      8.26 o 
 -25   5  11       72.67       81.64      9.88 o 
 -24   5  11      899.90     1034.86     27.79 o 
 -23   5  11        5.96       -0.65      5.99 o 
 -22   5  11       99.16       77.02      9.77 o 
 -21   5  11      218.47      244.29     20.10 o 
 -20   5  11      131.14      135.20      9.47 o 
 -19   5  11        6.71        2.70      5.59 o 
 -18   5  11       75.42       73.81      6.79 o 
 -17   5  11       63.60       67.23      6.63 o 
 -16   5  11       40.97       37.61      5.84 o 
 -15   5  11      372.83      379.66     12.16 o 
 -14   5  11      431.42      436.95     12.82 o 
 -13   5  11     1046.79     1043.96     21.44 o 
 -12   5  11      210.68      198.80      7.85 o 
 -11   5  11       15.28        6.61      3.39 o 
 -10   5  11      102.48      108.26      6.18 o 
  -9   5  11      688.33      639.88     13.56 o 
  -8   5  11      183.39      206.31      8.61 o 
  -7   5  11      184.01      199.58      8.51 o 
  -6   5  11      261.81      228.61      8.78 o 
  -5   5  11     1008.85      906.49     18.45 o 
  -4   5  11       64.08       60.27      5.27 o 
  -3   5  11       22.93       31.53      4.42 o 
  -2   5  11       68.63       95.00     10.85 o 
  -1   5  11     1315.64     1266.77     28.00 o 
   0   5  11       21.03       31.24      7.33 o 
   1   5  11      142.51      136.65      9.70 o 
   2   5  11       85.26       76.62      7.82 o 
   3   5  11     1017.50     1002.86     24.85 o 
   4   5  11      192.21      198.34     21.20 o 
   5   5  11      190.77      192.82     12.79 o 
   6   5  11      290.82      276.35     14.20 o 
   7   5  11       28.77       21.90      6.15 o 
   8   5  11       72.50       68.24      8.59 o 
   9   5  11        0.08       -4.66      7.43 o 
  10   5  11        5.11        2.08      5.67 o 
  11   5  11        1.87       -4.68      5.60 o 
  12   5  11        0.53       -4.18      7.46 o 
  13   5  11       19.49       23.50      7.40 o 
  14   5  11      140.24      163.29     12.91 o 
  15   5  11       27.30       40.71      8.86 o 
  16   5  11       78.22      104.85     11.15 o 
 -25   6  11       63.49       66.30      9.96 o 
 -24   6  11       60.86       61.72      9.40 o 
 -23   6  11      269.85      299.17     20.26 o 
 -22   6  11      188.27      182.18     13.11 o 
 -21   6  11        0.79        7.69      5.58 o 
 -20   6  11       25.63       19.55      6.78 o 
 -19   6  11       79.67       90.07      7.76 o 
 -18   6  11        0.02       -6.50      4.34 o 
 -17   6  11      434.96      430.99     15.19 o 
 -16   6  11       64.31       68.76      6.73 o 
 -15   6  11        1.07        1.51      4.32 o 
 -14   6  11      144.71      136.82      8.43 o 
 -13   6  11      103.89       97.96      8.08 o 
 -12   6  11       56.70       51.27      5.47 o 
 -11   6  11      477.18      454.88     12.66 o 
 -10   6  11      171.24      185.01      8.76 o 
  -9   6  11      245.02      213.07      9.05 o 
  -8   6  11       48.65       59.49      5.70 o 
  -7   6  11        4.09        0.31      3.67 o 
  -6   6  11      538.44      539.04     13.81 o 
  -5   6  11       90.16      104.65      8.60 o 
  -4   6  11     1833.06     1752.17     35.58 o 
  -3   6  11      329.44      330.51     21.10 o 
  -2   6  11        1.71        6.90      5.01 o 
  -1   6  11      217.94      186.09     11.28 o 
   0   6  11        8.69        6.56      5.14 o 
   1   6  11      233.19      203.15     12.03 o 
   2   6  11        4.36        2.48      5.18 o 
   3   6  11        0.00        2.20      5.34 o 
   4   6  11       28.04       26.22      6.55 o 
   5   6  11      280.86      269.24     14.31 o 
   6   6  11       61.99       57.12      7.91 o 
   7   6  11      235.59      232.28     13.56 o 
   8   6  11        3.70       -3.95      5.43 o 
   9   6  11      303.61      306.27     17.15 o 
  10   6  11       64.35       52.73      9.82 o 
  11   6  11       63.68       58.09     10.76 o 
  12   6  11        2.76       -0.27      6.37 o 
  13   6  11      117.28      137.83     12.12 o 
  14   6  11      322.71      354.44     18.20 o 
  15   6  11        0.10        2.29      7.57 o 
 -23   7  11      111.29      153.11     12.78 o 
 -22   7  11       74.89      113.95     11.17 o 
 -21   7  11      106.67       97.63     10.52 o 
 -20   7  11       47.77       43.56      9.21 o 
 -19   7  11      161.37      150.58     10.76 o 
 -18   7  11      148.34      151.71     10.66 o 
 -17   7  11       11.11        5.78      6.82 o 
 -16   7  11       33.95       36.57      6.90 o 
 -15   7  11      136.51      139.65     10.62 o 
 -14   7  11       26.50       22.09      5.99 o 
 -13   7  11      193.02      224.94     11.78 o 
 -12   7  11       93.23       99.49      8.56 o 
 -11   7  11        0.38        5.17      4.30 o 
 -10   7  11       74.34       74.41      6.45 o 
  -9   7  11      757.00      750.33     17.30 o 
  -8   7  11      471.03      475.22     13.45 o 
  -7   7  11       25.86       39.30      5.33 o 
  -6   7  11      203.82      197.82     11.63 o 
  -5   7  11      634.39      681.15     20.29 o 
  -4   7  11      208.45      209.71     12.32 o 
  -3   7  11      154.98      146.75     11.19 o 
  -2   7  11       28.22       47.99      7.22 o 
  -1   7  11      367.21      312.00     14.01 o 
   0   7  11        5.75        1.75      6.72 o 
   1   7  11      144.29      133.89     10.30 o 
   2   7  11       58.75       51.95      7.55 o 
   3   7  11      124.88      138.69     18.23 o 
   4   7  11      257.53      273.69     14.92 o 
   5   7  11       23.92       22.74      8.86 o 
   6   7  11       74.53       66.11     12.53 o 
   7   7  11       12.98       13.57      6.57 o 
   8   7  11       16.22       11.79      6.70 o 
   9   7  11       20.17       23.37      7.24 o 
  10   7  11       59.12       62.14      9.01 o 
  11   7  11       12.46        9.97      7.15 o 
  12   7  11      177.52      190.56     13.91 o 
  13   7  11        0.30        4.47      7.17 o 
 -20   8  11      348.03      379.81     19.23 o 
 -19   8  11        3.48        5.83      6.80 o 
 -18   8  11       40.28       62.38      8.32 o 
 -17   8  11       20.94       25.37      6.91 o 
 -16   8  11      107.62      126.61     10.19 o 
 -15   8  11      167.23      188.44     11.85 o 
 -14   8  11      519.77      561.76     17.97 o 
 -13   8  11      107.68      101.71      9.06 o 
 -12   8  11      140.57      151.41     10.66 o 
 -11   8  11       29.10       30.61      5.64 o 
 -10   8  11      116.09      139.69      9.95 o 
  -9   8  11        8.35       -0.11      5.40 o 
  -8   8  11      543.57      592.92     18.56 o 
  -7   8  11      198.26      170.85     11.53 o 
  -6   8  11       11.91       12.36      5.78 o 
  -5   8  11      564.21      507.88     17.45 o 
  -4   8  11        1.23       12.33      7.53 o 
  -3   8  11      245.80      247.61     18.87 o 
  -2   8  11      984.90      999.72     28.65 o 
  -1   8  11       85.82      102.44      9.46 o 
   0   8  11      123.88      133.39     10.76 o 
   1   8  11      214.07      184.94     12.39 o 
   2   8  11       14.13       16.80      6.49 o 
   3   8  11      129.33      128.72     12.38 o 
   4   8  11       35.33       23.08      6.78 o 
   5   8  11      301.39      309.00     16.15 o 
   6   8  11       65.83       71.76     13.64 o 
   7   8  11       54.71       58.67      8.98 o 
   8   8  11       53.16       71.44     10.36 o 
   9   8  11      350.46      326.84     19.80 o 
  10   8  11      251.34      269.51     15.97 o 
 -17   9  11        0.77        7.01      6.41 o 
 -16   9  11        0.24        3.69      6.12 o 
 -15   9  11        7.24       -6.14      5.78 o 
 -14   9  11       49.40       57.51      8.17 o 
 -13   9  11       52.57       52.25      7.76 o 
 -12   9  11       50.35       53.57     11.77 o 
 -11   9  11       77.05       74.35     10.83 o 
 -10   9  11       93.88       91.25      9.21 o 
  -9   9  11      260.55      232.68     13.37 o 
  -8   9  11      304.87      293.22     15.03 o 
  -7   9  11        4.13       13.52      6.55 o 
  -6   9  11      498.47      480.42     17.49 o 
  -5   9  11       10.73       28.95      7.12 o 
  -4   9  11      361.21      340.84     18.25 o 
  -3   9  11       71.98       57.66      8.33 o 
  -2   9  11        2.39        2.66      5.94 o 
  -1   9  11       80.25       75.95      9.04 o 
   0   9  11        4.57       10.29      6.31 o 
   1   9  11       23.10       23.24      7.40 o 
   2   9  11       44.10       40.20      8.15 o 
   3   9  11        6.69       -2.79      5.98 o 
   4   9  11      242.84      241.93     14.97 o 
   5   9  11       99.57       86.27     10.14 o 
   6   9  11      267.81      289.05     16.44 o 
   7   9  11        1.08        3.42      6.92 o 
 -12  10  11        8.40       11.12      8.06 o 
 -11  10  11       58.24       76.02     11.26 o 
 -10  10  11       19.83       18.03      8.91 o 
  -9  10  11       17.01       15.24      8.46 o 
  -8  10  11       39.15       46.19      8.80 o 
  -7  10  11      152.41      154.29     11.83 o 
  -6  10  11      297.80      270.46     15.22 o 
  -5  10  11       43.68       58.81      8.63 o 
  -4  10  11      794.27      787.51     26.52 o 
  -3  10  11       47.44       48.77      8.27 o 
  -2  10  11      254.08      302.39     16.31 o 
  -1  10  11      178.22      211.39     14.18 o 
   0  10  11      123.15      161.83     12.99 o 
   1  10  11       93.96       80.95     15.35 o 
   2  10  11      185.94      215.72     14.65 o 
 -28   0  12      638.79      641.43     48.18 o 
 -27   0  12      102.63       98.76     14.43 o 
 -26   0  12       82.83       82.33     16.37 o 
 -25   0  12      388.91      404.57     24.31 o 
 -24   0  12      141.11      172.58     17.48 o 
 -23   0  12        6.21       14.28      9.47 o 
 -22   0  12        1.02        1.62     15.79 o 
 -21   0  12        6.00        4.60      7.89 o 
 -20   0  12     1796.55     1771.04     52.98 o 
 -19   0  12      551.46      557.79     25.71 o 
 -18   0  12      846.88      773.82     30.05 o 
 -17   0  12     1105.95     1073.02     36.78 o 
 -16   0  12        2.83       -4.96      6.79 o 
 -15   0  12       91.33       86.52     11.80 o 
 -14   0  12     2349.61     2335.23     47.63 o 
 -13   0  12      620.82      627.47     18.69 o 
 -12   0  12      216.91      242.74     11.84 o 
 -11   0  12     3796.23     3382.74    120.44 o 
 -10   0  12     6541.12     6370.65    114.91 o 
  -9   0  12     1043.25     1190.24     39.02 o 
  -8   0  12     1065.25     1155.26     28.51 o 
  -7   0  12      813.56      876.97     23.50 o 
  -6   0  12       82.30      152.96     10.14 o 
  -5   0  12      117.47       47.10      6.67 o 
  -4   0  12       35.96       73.44      8.82 o 
  -3   0  12     1167.66     1268.47     30.38 o 
  -2   0  12     1488.17     1622.87     36.61 o 
  -1   0  12     1675.93     1737.91     38.58 o 
   0   0  12     3003.76     2902.88     58.06 o 
   1   0  12     7397.88     6760.49    160.26 o 
   2   0  12     3202.30     3212.18     63.50 o 
   3   0  12     1089.25     1041.56     27.63 o 
   4   0  12     8767.13     8865.52    164.04 o 
   5   0  12      198.31      212.42     12.94 o 
   6   0  12     3005.68     2870.44     58.56 o 
   7   0  12     5547.16     5395.46    100.29 o 
   8   0  12       22.23       22.59      9.45 o 
   9   0  12     1645.70     1649.69     38.97 o 
  10   0  12      155.61      134.93     15.36 o 
  11   0  12     1252.67     1210.77     41.76 o 
  12   0  12      132.85      112.83     15.49 o 
  13   0  12      724.52      734.50     34.03 o 
  14   0  12       90.07      113.76     16.84 o 
  15   0  12      130.70       97.98     39.06 o 
  16   0  12       56.02       66.70     14.72 o 
  17   0  12      212.95      182.45     20.70 o 
 -28   1  12      751.05      854.07     25.46 o 
 -27   1  12        2.55        3.51     11.12 o 
 -26   1  12      543.51      605.26     20.48 o 
 -25   1  12       46.73       55.19      8.19 o 
 -24   1  12       28.63       42.55      7.55 o 
 -23   1  12      615.49      604.63     19.75 o 
 -22   1  12       41.41       38.59      7.05 o 
 -21   1  12       15.32       14.36      5.87 o 
 -20   1  12      653.07      621.98     19.32 o 
 -19   1  12      595.67      563.94     18.13 o 
 -18   1  12      132.02      127.39      9.79 o 
 -17   1  12     1938.52     1858.71     38.04 o 
 -16   1  12     3939.67     3739.78     65.48 o 
 -15   1  12        0.87        1.21      4.86 o 
 -14   1  12     3094.28     3050.57     51.67 o 
 -13   1  12      423.64      407.65     10.42 o 
 -12   1  12      740.12      747.35     15.48 o 
 -11   1  12     1916.34     1847.70     28.32 o 
 -10   1  12      120.67      111.39      6.25 o 
  -9   1  12      341.27      343.33      9.54 o 
  -8   1  12       63.27       76.82      7.31 o 
  -7   1  12       91.30       95.20      5.93 o 
  -6   1  12      389.07      362.39     10.00 o 
  -5   1  12      585.92      567.31     12.79 o 
  -4   1  12      185.89      193.69      7.83 o 
  -3   1  12       20.44       16.24      3.56 o 
  -2   1  12      828.82      913.73     17.23 o 
  -1   1  12      101.59       89.52      5.90 o 
   0   1  12      719.69      705.18     14.63 o 
   1   1  12     1290.77     1264.06     21.58 o 
   2   1  12      121.22      100.53      6.44 o 
   3   1  12      346.65      338.25     10.32 o 
   4   1  12       41.06       39.48      4.94 o 
   5   1  12      189.37      201.76     11.53 o 
   6   1  12       77.48       83.91      9.10 o 
   7   1  12        0.26       -4.39      3.97 o 
   8   1  12     1546.68     1483.00     28.39 o 
   9   1  12       70.81       87.23      7.92 o 
  10   1  12      516.65      505.32     15.94 o 
  11   1  12      124.21      125.50      9.23 o 
  12   1  12      383.64      365.17     18.55 o 
  13   1  12       40.08       47.40      9.28 o 
  14   1  12        5.86        2.21      7.30 o 
  15   1  12        2.62        3.70      8.25 o 
  16   1  12      481.04      571.74     34.40 o 
  17   1  12       58.18       71.53     12.62 o 
 -28   2  12      189.78      169.07     13.11 o 
 -27   2  12       10.50        6.83      6.30 o 
 -26   2  12        1.96       -7.67      5.43 o 
 -25   2  12      110.56      107.48     10.87 o 
 -24   2  12      125.28      124.91     10.70 o 
 -23   2  12      365.00      346.32     15.50 o 
 -22   2  12        6.92        9.15      5.76 o 
 -21   2  12      366.26      379.71     15.51 o 
 -20   2  12      127.93      115.69      9.76 o 
 -19   2  12      169.72      179.99     11.42 o 
 -18   2  12      386.73      344.84     14.37 o 
 -17   2  12      522.15      517.35     24.02 o 
 -16   2  12       49.28       45.59      5.26 o 
 -15   2  12     1452.73     1372.40     26.92 o 
 -14   2  12     1974.97     1914.45     32.97 o 
 -13   2  12     1040.75     1003.55     18.11 o 
 -12   2  12      101.68      131.04      6.62 o 
 -11   2  12      130.16      129.47      7.71 o 
 -10   2  12     2260.29     2166.11     32.20 o 
  -9   2  12      361.65      343.59     12.22 o 
  -8   2  12      683.81      696.18     14.31 o 
  -7   2  12      377.00      405.64     10.47 o 
  -6   2  12      664.09      740.86     14.85 o 
  -5   2  12       40.59       87.71      5.67 o 
  -4   2  12       38.77       63.04      4.95 o 
  -3   2  12      591.91      597.52     16.46 o 
  -2   2  12     1533.41     1534.52     24.68 o 
  -1   2  12      277.58      268.55      8.79 o 
   0   2  12      453.62      427.62     10.93 o 
   1   2  12       94.07       91.12      5.58 o 
   2   2  12      553.44      574.15     13.00 o 
   3   2  12      157.34      174.91      8.02 o 
   4   2  12     2516.72     2469.29     36.29 o 
   5   2  12        5.95       -4.24      4.24 o 
   6   2  12      419.41      406.06     14.39 o 
   7   2  12       41.62       40.70      6.16 o 
   8   2  12      328.58      346.45     12.65 o 
   9   2  12       75.90       83.78      8.80 o 
  10   2  12       62.73       62.83      8.18 o 
  11   2  12      427.99      438.31     16.56 o 
  12   2  12        6.08        2.36      5.60 o 
  13   2  12       17.45       26.99      7.01 o 
  14   2  12       22.12       29.72      7.40 o 
  15   2  12       51.12       29.92      9.57 o 
  16   2  12      117.73      129.61     14.40 o 
  17   2  12      150.17      157.15     15.81 o 
 -27   3  12       48.90       40.09      8.24 o 
 -26   3  12        1.50        1.92      6.49 o 
 -25   3  12      205.05      243.42     14.62 o 
 -24   3  12      683.25      673.19     21.94 o 
 -23   3  12       42.36       16.29      6.68 o 
 -22   3  12        1.19       -5.54      5.14 o 
 -21   3  12      659.24      582.77     19.25 o 
 -20   3  12        1.46       -5.29      4.81 o 
 -19   3  12      273.90      281.74     13.76 o 
 -18   3  12       79.33       98.22      9.44 o 
 -17   3  12       18.24        8.76      5.41 o 
 -16   3  12        2.32        7.36      4.16 o 
 -15   3  12      552.95      539.82     14.34 o 
 -14   3  12      142.87      125.18      8.56 o 
 -13   3  12        1.02       -0.82      3.26 o 
 -12   3  12        5.19        5.13      3.33 o 
 -11   3  12        3.89        7.50      3.41 o 
 -10   3  12        4.89        5.64      3.38 o 
  -9   3  12      615.52      622.08     15.12 o 
  -8   3  12       56.94       47.60      4.90 o 
  -7   3  12        8.63       15.59      4.32 o 
  -6   3  12       50.52       85.08      5.54 o 
  -5   3  12      382.39      363.95      9.84 o 
  -4   3  12        3.95        6.48      3.17 o 
  -3   3  12      227.19      258.82      9.91 o 
  -2   3  12       17.75       23.40      3.73 o 
  -1   3  12      180.91      168.09      7.02 o 
   0   3  12       55.67       55.77      4.76 o 
   1   3  12      104.95      108.83      6.84 o 
   2   3  12       36.75       35.44      6.28 o 
   3   3  12      730.96      720.51     21.42 o 
   4   3  12      712.94      690.05     19.84 o 
   5   3  12       99.51       94.14      8.81 o 
   6   3  12       26.69       22.99      6.06 o 
   7   3  12      329.67      352.74     15.05 o 
   8   3  12      265.20      271.27     13.62 o 
   9   3  12       96.64      103.98      9.78 o 
  10   3  12       21.21       23.96     12.36 o 
  11   3  12        5.70       -0.36      5.67 o 
  12   3  12      210.96      202.93     13.33 o 
  13   3  12       26.84       28.28      7.66 o 
  14   3  12      154.37      174.79     12.84 o 
  15   3  12      136.41      172.36     12.92 o 
  16   3  12      647.28      709.92     39.24 o 
 -26   4  12       98.53       98.86     10.67 o 
 -25   4  12       36.53       29.72      7.86 o 
 -24   4  12      192.63      190.83     13.28 o 
 -23   4  12       66.88       78.18      9.39 o 
 -22   4  12       83.18       69.15     10.74 o 
 -21   4  12      101.71       94.34      9.56 o 
 -20   4  12       77.38       71.93      8.40 o 
 -19   4  12       21.34       21.60      5.66 o 
 -18   4  12      171.29      168.08     12.17 o 
 -17   4  12      133.46      121.62      7.96 o 
 -16   4  12      388.77      376.63     12.40 o 
 -15   4  12       37.29       38.08      5.49 o 
 -14   4  12     1993.24     1886.17     32.90 o 
 -13   4  12       68.46       72.57      6.65 o 
 -12   4  12       15.62        8.30      3.62 o 
 -11   4  12      255.42      236.78      8.46 o 
 -10   4  12      345.65      369.70     11.00 o 
  -9   4  12      161.94      151.32      7.18 o 
  -8   4  12        1.73        9.01      3.43 o 
  -7   4  12      176.59      166.18      8.11 o 
  -6   4  12     3137.82     2954.53     41.48 o 
  -5   4  12      616.55      680.24     18.71 o 
  -4   4  12      338.53      309.12     14.47 o 
  -3   4  12       92.12       69.50      6.51 o 
  -2   4  12      422.57      396.13     11.38 o 
  -1   4  12       12.18       17.93      5.51 o 
   0   4  12       11.11       14.94      5.43 o 
   1   4  12      582.78      544.20     17.05 o 
   2   4  12        8.61       11.80      5.29 o 
   3   4  12       90.83      111.61      9.59 o 
   4   4  12       98.75       98.70      9.23 o 
   5   4  12      661.16      644.76     19.74 o 
   6   4  12      211.09      234.85     22.14 o 
   7   4  12      118.48      110.12     12.24 o 
   8   4  12      582.46      593.91     22.32 o 
   9   4  12       34.98       40.28      7.62 o 
  10   4  12        3.68       17.30      7.65 o 
  11   4  12       12.66        8.46      6.18 o 
  12   4  12      147.01      144.44     11.82 o 
  13   4  12       40.46       76.41      9.57 o 
  14   4  12      102.90      116.06     11.30 o 
  15   4  12       31.97       28.22      8.22 o 
 -25   5  12        9.43        4.33      6.70 o 
 -24   5  12      326.45      375.79     22.92 o 
 -23   5  12        0.04        6.94      6.84 o 
 -22   5  12        0.14        0.33      6.05 o 
 -21   5  12       26.12       28.14      6.98 o 
 -20   5  12        0.21       -7.40     11.38 o 
 -19   5  12        1.17        3.79      5.64 o 
 -18   5  12      362.87      361.81     15.47 o 
 -17   5  12        4.56       -1.20      4.34 o 
 -16   5  12      766.55      727.67     17.75 o 
 -15   5  12      208.46      200.64     12.76 o 
 -14   5  12      345.92      333.64     12.58 o 
 -13   5  12      117.01      143.80     10.15 o 
 -12   5  12      268.16      249.90      8.79 o 
 -11   5  12       68.94       62.42      5.78 o 
 -10   5  12      419.80      341.67     11.08 o 
  -9   5  12       31.61       26.98      5.01 o 
  -8   5  12       36.91       21.93      4.52 o 
  -7   5  12        2.10        0.52      3.69 o 
  -6   5  12        2.70       10.35      5.47 o 
  -5   5  12       87.95       73.69      5.99 o 
  -4   5  12       62.45       45.31      5.02 o 
  -3   5  12        0.74       -1.60      4.49 o 
  -2   5  12      173.68      114.30      9.17 o 
  -1   5  12      152.32      148.12     11.53 o 
   0   5  12        1.47        1.49      4.58 o 
   1   5  12        0.05       -0.61      8.09 o 
   2   5  12      216.22      187.83     11.63 o 
   3   5  12       19.11       16.44      6.79 o 
   4   5  12     1809.77     1684.28     36.33 o 
   5   5  12      164.91      185.03     18.62 o 
   6   5  12      681.77      660.98     20.58 o 
   7   5  12        2.85        9.34      5.95 o 
   8   5  12       91.15       93.14      9.66 o 
   9   5  12        0.62       -6.67      5.79 o 
  10   5  12       11.21       -2.96      5.78 o 
  11   5  12      137.52      163.82     12.45 o 
  12   5  12      420.34      472.56     18.68 o 
  13   5  12       71.17       91.58     10.83 o 
  14   5  12      824.22      861.91     31.03 o 
 -24   6  12       38.11       47.08      8.96 o 
 -23   6  12       18.24       23.80      8.47 o 
 -22   6  12      159.19      188.55     13.31 o 
 -21   6  12      126.11      154.37     12.25 o 
 -20   6  12       54.58       60.96      8.66 o 
 -19   6  12       36.07       37.30      7.52 o 
 -18   6  12       98.17       96.41      9.44 o 
 -17   6  12       40.22       34.80      6.62 o 
 -16   6  12      337.42      296.49     16.67 o 
 -15   6  12      372.06      394.42     15.55 o 
 -14   6  12      535.13      490.75     19.65 o 
 -13   6  12      448.75      435.41     14.93 o 
 -12   6  12        3.82        1.27      4.97 o 
 -11   6  12       10.76       13.94      4.46 o 
 -10   6  12      224.44      261.63     12.81 o 
  -9   6  12      330.69      295.05     17.82 o 
  -8   6  12      450.55      372.84     11.85 o 
  -7   6  12      152.40      147.55      8.22 o 
  -6   6  12     1408.86     1248.20     24.01 o 
  -5   6  12        7.93       25.19      5.78 o 
  -4   6  12      487.31      393.81     15.28 o 
  -3   6  12      912.29      827.01     22.29 o 
  -2   6  12       30.64       16.10      5.79 o 
  -1   6  12       65.14       65.66     10.48 o 
   0   6  12      145.72      152.63     10.78 o 
   1   6  12        0.35       -0.82      5.69 o 
   2   6  12       54.94       46.71      7.42 o 
   3   6  12      383.91      402.23     16.33 o 
   4   6  12        4.28        7.39      5.96 o 
   5   6  12      237.75      224.55     13.48 o 
   6   6  12       69.39       70.15      8.85 o 
   7   6  12       56.83       48.48      8.12 o 
   8   6  12      103.83      141.61     11.82 o 
   9   6  12       49.56       59.35     13.59 o 
  10   6  12        0.02       11.17      7.61 o 
  11   6  12      980.10     1077.85     29.21 o 
  12   6  12      543.00      600.93     23.58 o 
  13   6  12       49.48       64.11      9.79 o 
 -22   7  12      462.10      493.50     19.07 o 
 -21   7  12      874.89      951.79     40.35 o 
 -20   7  12       21.35       22.37      8.57 o 
 -19   7  12       77.39       89.32     11.52 o 
 -18   7  12       16.04       11.64      6.16 o 
 -17   7  12       62.86       58.42      7.72 o 
 -16   7  12       27.78       28.62      6.45 o 
 -15   7  12       31.16       42.64      7.13 o 
 -14   7  12       64.84       55.22     11.16 o 
 -13   7  12      130.94      137.99     10.21 o 
 -12   7  12        0.24       -4.10      4.95 o 
 -11   7  12       21.48       18.05      5.05 o 
 -10   7  12      306.11      309.92     15.70 o 
  -9   7  12      760.66      796.39     18.27 o 
  -8   7  12       87.35       94.57      8.88 o 
  -7   7  12      147.23      182.42     11.64 o 
  -6   7  12      511.67      547.65     17.95 o 
  -5   7  12       55.86       62.36      7.91 o 
  -4   7  12       20.67       19.06      6.27 o 
  -3   7  12      287.21      323.27     14.72 o 
  -2   7  12        6.43       11.55      5.94 o 
  -1   7  12       45.49       47.17      7.76 o 
   0   7  12       16.25       16.12      6.20 o 
   1   7  12        2.32        2.16      5.62 o 
   2   7  12       18.01       32.77      7.31 o 
   3   7  12        1.23        3.30      5.89 o 
   4   7  12        0.88       -9.19      6.13 o 
   5   7  12       49.11       44.19      7.93 o 
   6   7  12        0.06        4.02      6.50 o 
   7   7  12      374.15      366.96     21.56 o 
   8   7  12       12.07       19.37      7.23 o 
   9   7  12        4.07       -3.38      6.66 o 
  10   7  12       11.91       12.09      7.19 o 
  11   7  12       14.34       12.36      7.47 o 
 -19   8  12       15.42        8.58      6.69 o 
 -18   8  12       65.75       67.31      8.97 o 
 -17   8  12        2.60       -0.50      6.08 o 
 -16   8  12        4.39        4.30      6.08 o 
 -15   8  12        1.80       -5.97      5.76 o 
 -14   8  12       38.75       35.27      7.34 o 
 -13   8  12      162.17      177.25     11.66 o 
 -12   8  12        0.93       -0.29      5.54 o 
 -11   8  12       79.48       94.66     13.25 o 
 -10   8  12      346.02      331.16     14.56 o 
  -9   8  12      113.92      110.84      9.97 o 
  -8   8  12      405.56      400.30     16.24 o 
  -7   8  12      152.70      145.53     10.93 o 
  -6   8  12       78.17       83.29      8.99 o 
  -5   8  12      172.65      146.70     11.26 o 
  -4   8  12      227.12      210.03     13.04 o 
  -3   8  12       58.79       55.76      8.06 o 
  -2   8  12      162.05      158.24     11.69 o 
  -1   8  12        4.90        6.89      6.21 o 
   0   8  12       93.62       83.62      9.26 o 
   1   8  12      181.49      171.57     12.35 o 
   2   8  12        0.65       -2.07      6.97 o 
   3   8  12       29.56       23.61      7.20 o 
   4   8  12       65.16       51.58     10.38 o 
   5   8  12        6.75       18.22      7.37 o 
   6   8  12      195.78      206.93     14.16 o 
   7   8  12       74.39       66.15      9.47 o 
   8   8  12      110.54      121.35     11.76 o 
 -15   9  12       65.13       77.40     11.93 o 
 -14   9  12       18.21       16.30      8.36 o 
 -13   9  12       10.60       14.20      8.08 o 
 -12   9  12      435.80      468.58     21.59 o 
 -11   9  12      106.58      135.36     13.17 o 
 -10   9  12      680.13      664.15     53.04 o 
  -9   9  12        4.22        3.32      6.65 o 
  -8   9  12      100.63       87.61      9.48 o 
  -7   9  12       60.67       63.20      9.69 o 
  -6   9  12       37.57       21.72      8.94 o 
  -5   9  12        5.24        6.14      6.18 o 
  -4   9  12       27.42       32.77      7.73 o 
  -3   9  12       27.24       34.84      7.68 o 
  -2   9  12      435.01      422.91     17.97 o 
  -1   9  12       91.13       94.77     10.18 o 
   0   9  12      788.94      784.72     23.96 o 
   1   9  12      110.18      100.08     10.72 o 
   2   9  12      399.31      429.17     18.55 o 
   3   9  12       11.88        9.17     12.34 o 
   4   9  12        0.00       -4.53      6.58 o 
  -7  10  12       59.67       63.80     11.41 o 
  -6  10  12        7.74        9.60      6.64 o 
  -5  10  12        9.66        7.22      6.77 o 
  -4  10  12      299.98      341.27     17.37 o 
 -27   1  13       72.67       78.08      9.64 o 
 -26   1  13      131.56      149.77     11.95 o 
 -25   1  13      329.84      363.58     16.65 o 
 -24   1  13        1.04       -0.58      5.65 o 
 -23   1  13      140.58      130.47     10.86 o 
 -22   1  13      229.69      216.43     13.21 o 
 -21   1  13       11.29       16.39      6.14 o 
 -20   1  13      244.17      226.67     13.26 o 
 -19   1  13      144.06      149.83     10.93 o 
 -18   1  13      156.28      151.62     10.84 o 
 -17   1  13      281.10      301.90     13.71 o 
 -16   1  13       49.41       50.14      7.37 o 
 -15   1  13       47.37       54.29      7.12 o 
 -14   1  13      423.51      397.90     12.50 o 
 -13   1  13      142.80      150.09      7.27 o 
 -12   1  13       87.74       78.50      5.78 o 
 -11   1  13      162.48      146.39      8.44 o 
 -10   1  13      893.48      871.01     17.01 o 
  -9   1  13       46.56       57.42      5.20 o 
  -8   1  13      556.08      547.88     17.26 o 
  -7   1  13       17.01       14.06      3.75 o 
  -6   1  13       19.12       21.38      4.15 o 
  -5   1  13       22.50       24.72      4.24 o 
  -4   1  13      692.01      688.33     14.70 o 
  -3   1  13      319.66      296.82      9.67 o 
  -2   1  13     1018.04      984.89     18.59 o 
  -1   1  13       49.72       56.58      5.33 o 
   0   1  13      314.01      348.35     12.95 o 
   1   1  13       18.05       15.22      4.12 o 
   2   1  13       99.98       94.87      8.90 o 
   3   1  13       28.05       24.49      4.68 o 
   4   1  13     1132.37     1109.17     20.62 o 
   5   1  13       22.48       26.46      4.84 o 
   6   1  13      213.07      222.96     11.07 o 
   7   1  13       24.05       17.24      8.22 o 
   8   1  13      106.22      101.30      8.43 o 
   9   1  13        1.60       -3.98      4.87 o 
  10   1  13      468.09      480.94     15.51 o 
  11   1  13       14.36       18.99      8.55 o 
  12   1  13      615.01      635.55     24.55 o 
  13   1  13      134.65      136.75     13.92 o 
  14   1  13     1053.53     1045.86     40.31 o 
  15   1  13       87.60       75.89     25.22 o 
 -27   2  13       81.20       77.76     10.08 o 
 -26   2  13       38.15       22.68      7.41 o 
 -25   2  13      122.33      118.70     11.16 o 
 -24   2  13      236.40      237.17     14.61 o 
 -23   2  13       91.63       92.69      9.52 o 
 -22   2  13      627.84      615.39     20.17 o 
 -21   2  13      151.83      157.60     11.52 o 
 -20   2  13      106.68       94.35     11.58 o 
 -19   2  13       18.33       18.90      6.05 o 
 -18   2  13       46.79       47.53      7.37 o 
 -17   2  13      105.11      111.20      9.44 o 
 -16   2  13      673.78      611.87     16.96 o 
 -15   2  13      494.60      475.87     13.71 o 
 -14   2  13       91.43       92.27      7.06 o 
 -13   2  13     1204.03     1203.75     22.53 o 
 -12   2  13      400.21      329.90      9.82 o 
 -11   2  13       32.11       30.91      4.33 o 
 -10   2  13      461.89      451.02     11.48 o 
  -9   2  13      149.51      120.50      6.73 o 
  -8   2  13      977.89      833.81     16.51 o 
  -7   2  13      264.06      243.66      9.08 o 
  -6   2  13     1994.22     1984.36     30.53 o 
  -5   2  13     1003.86      889.87     17.18 o 
  -4   2  13      777.19      688.07     14.69 o 
  -3   2  13      279.63      226.17      8.92 o 
  -2   2  13      376.12      325.53     11.36 o 
  -1   2  13       54.39       62.51      5.65 o 
   0   2  13       37.87       39.65      6.10 o 
   1   2  13      305.25      339.13     10.47 o 
   2   2  13      232.33      213.13      8.23 o 
   3   2  13     1004.16      978.60     21.36 o 
   4   2  13        4.77        4.68      5.67 o 
   5   2  13      228.94      229.29     12.72 o 
   6   2  13       15.34       21.15      6.13 o 
   7   2  13      605.00      630.19     19.47 o 
   8   2  13        7.34        2.62      9.44 o 
   9   2  13      188.42      189.62     12.43 o 
  10   2  13      259.61      261.18     14.59 o 
  11   2  13      209.23      187.41     12.81 o 
  12   2  13       52.79       83.49     15.01 o 
  13   2  13      303.14      377.60     21.74 o 
  14   2  13      267.36      325.91     20.51 o 
  15   2  13        1.68       -5.22     13.28 o 
 -26   3  13      329.39      379.61     17.43 o 
 -25   3  13      795.40      863.58     25.43 o 
 -24   3  13      122.75      141.26     11.87 o 
 -23   3  13      930.77      933.82     26.05 o 
 -22   3  13       54.94       68.34      8.78 o 
 -21   3  13        1.18        6.54      5.97 o 
 -20   3  13       48.53       58.68      7.88 o 
 -19   3  13      203.24      203.76     12.84 o 
 -18   3  13       35.05       52.37     11.53 o 
 -17   3  13      118.12      131.70     10.33 o 
 -16   3  13      335.63      329.17     11.76 o 
 -15   3  13       44.21       49.02      5.99 o 
 -14   3  13      376.03      342.47     11.72 o 
 -13   3  13      145.89      183.04      9.37 o 
 -12   3  13       56.75       52.83      5.16 o 
 -11   3  13      263.32      271.98     12.74 o 
 -10   3  13       84.40       78.30      5.87 o 
  -9   3  13      154.31      158.69      7.64 o 
  -8   3  13       18.92       15.75      3.92 o 
  -7   3  13       92.00       77.74      5.73 o 
  -6   3  13      221.88      209.31      8.40 o 
  -5   3  13        3.69        2.95      3.19 o 
  -4   3  13       75.06       76.96      6.36 o 
  -3   3  13      232.68      187.55      8.78 o 
  -2   3  13      541.22      476.63     13.08 o 
  -1   3  13        1.02        7.36      3.95 o 
   0   3  13       15.06        8.28      4.98 o 
   1   3  13       32.60       42.48      6.69 o 
   2   3  13        3.55       -4.27      4.61 o 
   3   3  13       13.11       23.73      6.26 o 
   4   3  13      928.93      883.26     27.82 o 
   5   3  13        0.00        0.65      5.00 o 
   6   3  13       13.13       17.38      6.42 o 
   7   3  13        5.35        0.20      6.90 o 
   8   3  13       43.14       37.73      7.42 o 
   9   3  13       53.91       56.98      8.53 o 
  10   3  13      489.07      522.40     25.13 o 
  11   3  13       80.60       92.99     10.01 o 
  12   3  13      271.49      293.75     16.32 o 
  13   3  13      938.47     1111.38     31.40 o 
  14   3  13      171.13      157.43     12.92 o 
 -25   4  13      374.63      432.96     21.72 o 
 -24   4  13        2.46        1.95      6.72 o 
 -23   4  13      490.62      588.51     22.48 o 
 -22   4  13      763.26      835.02     34.96 o 
 -21   4  13       26.22       35.11      7.46 o 
 -20   4  13      194.73      201.22     12.81 o 
 -19   4  13        5.42        1.44      5.85 o 
 -18   4  13        7.58       11.42      6.04 o 
 -17   4  13      544.17      527.13     18.07 o 
 -16   4  13       96.95      106.73      7.70 o 
 -15   4  13        1.50       -1.68      4.09 o 
 -14   4  13        0.90        1.56      4.32 o 
 -13   4  13        7.18        5.70      4.30 o 
 -12   4  13       72.06       68.00      5.53 o 
 -11   4  13       34.34       25.05      4.32 o 
 -10   4  13     1419.90     1405.66     27.19 o 
  -9   4  13      250.83      231.26     11.56 o 
  -8   4  13     1189.70     1134.65     22.31 o 
  -7   4  13     2120.99     1932.50     37.81 o 
  -6   4  13      292.59      283.27     16.98 o 
  -5   4  13     1639.48     1384.16     25.71 o 
  -4   4  13      327.34      353.40     12.68 o 
  -3   4  13      239.94      203.06      9.17 o 
  -2   4  13      981.91      942.56     23.83 o 
  -1   4  13        6.69       -2.36      4.75 o 
   0   4  13      151.57      142.90     10.26 o 
   1   4  13      153.94      121.04     13.82 o 
   2   4  13      288.97      275.04     14.13 o 
   3   4  13       56.33       56.85      7.84 o 
   4   4  13     1329.41     1315.54     30.83 o 
   5   4  13      147.36      143.35     11.29 o 
   6   4  13      185.87      170.33     13.01 o 
   7   4  13        0.04        0.33      6.08 o 
   8   4  13        1.57        0.02      5.78 o 
   9   4  13       71.96       77.06      9.49 o 
  10   4  13      127.00      151.77     12.40 o 
  11   4  13     1014.03     1040.41     28.29 o 
  12   4  13        0.54       -6.32      6.28 o 
  13   4  13      771.82      788.82     24.93 o 
 -24   5  13      122.82      145.73     13.79 o 
 -23   5  13      399.39      450.05     18.48 o 
 -22   5  13      178.55      181.86     13.27 o 
 -21   5  13       74.05       74.28      9.51 o 
 -20   5  13      163.36      170.83     12.15 o 
 -19   5  13      270.22      268.39     14.85 o 
 -18   5  13       22.86       23.06      9.09 o 
 -17   5  13       48.72       49.31      6.35 o 
 -16   5  13     1524.42     1508.55     28.97 o 
 -15   5  13      103.52      110.10      8.05 o 
 -14   5  13      815.17      826.05     21.41 o 
 -13   5  13        3.03        3.88      4.87 o 
 -12   5  13      164.88      166.24     15.23 o 
 -11   5  13      254.23      233.99     11.14 o 
 -10   5  13       13.60       11.28      4.37 o 
  -9   5  13       98.70      107.49      7.35 o 
  -8   5  13       14.48       10.85      4.84 o 
  -7   5  13        0.23        3.90      3.86 o 
  -6   5  13       50.45       40.65      5.29 o 
  -5   5  13       39.70       17.84      5.79 o 
  -4   5  13        8.27        8.38      5.48 o 
  -3   5  13      317.76      305.56     14.67 o 
  -2   5  13      281.44      269.32     13.94 o 
  -1   5  13        9.77       15.06      5.94 o 
   0   5  13        1.22       -0.66      4.96 o 
   1   5  13       42.26       36.33      7.09 o 
   2   5  13       72.35       88.49      8.99 o 
   3   5  13       49.01       42.36      7.63 o 
   4   5  13      179.62      206.95     13.36 o 
   5   5  13        1.58        5.65      5.91 o 
   6   5  13      115.37      117.42     10.78 o 
   7   5  13       59.31       65.24      8.89 o 
   8   5  13       91.14      110.55     10.55 o 
   9   5  13       66.12       63.39      9.02 o 
  10   5  13      383.23      459.39     18.92 o 
  11   5  13      470.57      549.86     20.37 o 
  12   5  13        0.07        2.98      7.26 o 
 -22   6  13       22.41       26.54      8.96 o 
 -21   6  13        0.29        0.12      7.54 o 
 -20   6  13        8.39       -8.48     10.32 o 
 -19   6  13       66.29       74.48     10.53 o 
 -18   6  13       20.73       19.38      7.69 o 
 -17   6  13        4.19       -3.94      5.32 o 
 -16   6  13      163.96      163.09     12.54 o 
 -15   6  13      101.55      104.56     12.44 o 
 -14   6  13      513.58      495.26     16.39 o 
 -13   6  13       24.07       11.63      5.57 o 
 -12   6  13        0.29        4.05      5.12 o 
 -11   6  13      226.66      204.79     11.81 o 
 -10   6  13      294.57      283.59     11.88 o 
  -9   6  13       10.71        7.59      4.16 o 
  -8   6  13        2.20       -3.09      4.15 o 
  -7   6  13        1.83        6.01      5.45 o 
  -6   6  13     1480.12     1355.77     30.73 o 
  -5   6  13        7.48        3.32      5.42 o 
  -4   6  13       72.49       60.98      8.05 o 
  -3   6  13       11.36       18.79      6.09 o 
  -2   6  13      492.70      488.13     17.21 o 
  -1   6  13      821.00      737.03     21.62 o 
   0   6  13        0.20       -6.41      5.06 o 
   1   6  13       46.59       36.03      7.83 o 
   2   6  13      384.96      399.28     23.51 o 
   3   6  13       66.43       66.51      8.76 o 
   4   6  13      697.23      693.26     22.06 o 
   5   6  13        6.58        6.69      6.36 o 
   6   6  13      388.58      404.29     27.73 o 
   7   6  13      131.23      131.05     11.80 o 
   8   6  13        6.62        3.70      6.58 o 
   9   6  13      372.76      388.51     19.02 o 
  10   6  13      165.50      146.30     12.71 o 
 -20   7  13       79.52      114.27     12.95 o 
 -19   7  13      321.73      349.09     20.89 o 
 -18   7  13       60.65       61.65     10.62 o 
 -17   7  13      116.38      131.19     10.32 o 
 -16   7  13        0.14       -2.86      5.57 o 
 -15   7  13      582.60      611.42     23.73 o 
 -14   7  13       87.87       78.06      8.54 o 
 -13   7  13        6.25        5.28      5.84 o 
 -12   7  13       70.25       76.18      8.18 o 
 -11   7  13       71.73       85.29      8.60 o 
 -10   7  13       76.12       82.68     12.51 o 
  -9   7  13      433.90      455.89     16.71 o 
  -8   7  13       71.39       69.27      8.27 o 
  -7   7  13        0.02       -7.61      5.07 o 
  -6   7  13       62.27       56.87      7.91 o 
  -5   7  13       93.34      128.73     13.03 o 
  -4   7  13      112.31       97.29     13.08 o 
  -3   7  13      307.35      283.78     14.88 o 
  -2   7  13        9.64        9.79      6.02 o 
  -1   7  13      451.46      426.39     16.98 o 
   0   7  13       19.59       24.12      7.29 o 
   1   7  13        4.10        4.97      6.04 o 
   2   7  13       19.62       11.65      6.65 o 
   3   7  13      220.19      244.39     14.87 o 
   4   7  13      241.29      219.13     14.25 o 
   5   7  13      103.04       92.00     10.15 o 
   6   7  13       25.34       19.61      7.17 o 
   7   7  13       27.85       37.40      8.20 o 
   8   7  13       92.88       91.58     16.90 o 
 -17   8  13       53.82       52.78      8.50 o 
 -16   8  13      108.83      109.03     10.03 o 
 -15   8  13       80.74       82.61      9.22 o 
 -14   8  13      301.10      292.19     13.85 o 
 -13   8  13       10.10       11.22      7.96 o 
 -12   8  13       31.32       52.91      9.78 o 
 -11   8  13       51.40       43.97     13.20 o 
 -10   8  13       60.90       65.49     10.94 o 
  -9   8  13      120.14      123.46     10.48 o 
  -8   8  13        7.68       -2.98      5.68 o 
  -7   8  13        2.47        4.73      5.90 o 
  -6   8  13       19.35       21.60      7.52 o 
  -5   8  13       83.42       92.65      9.76 o 
  -4   8  13        3.80        5.49      6.58 o 
  -3   8  13       13.11       19.88      6.67 o 
  -2   8  13      148.51      168.67     12.51 o 
  -1   8  13        6.12       12.94      6.94 o 
   0   8  13       12.39       14.87      7.58 o 
   1   8  13       39.87       34.64      8.11 o 
   2   8  13       40.35       40.70      8.14 o 
   3   8  13      665.45      686.90     22.75 o 
   4   8  13       19.77       21.73      9.79 o 
   5   8  13       31.84       13.09     10.43 o 
 -12   9  13       34.13       39.25     10.16 o 
 -11   9  13       87.80       85.07     16.66 o 
 -10   9  13       51.77       56.03     13.32 o 
  -9   9  13        0.42        6.40      8.26 o 
  -8   9  13      176.93      218.04     15.14 o 
  -7   9  13       89.15       99.32     10.54 o 
  -6   9  13      221.10      264.95     28.39 o 
  -5   9  13        0.31       10.33      6.36 o 
  -4   9  13       26.56       30.62      7.77 o 
  -3   9  13        0.02        0.10      6.05 o 
  -2   9  13        7.77        2.86      6.67 o 
  -1   9  13      149.00      144.67     12.43 o 
   0   9  13      378.71      388.71     19.38 o 
 -26   0  14      549.43      602.22     29.64 o 
 -25   0  14      141.03      145.57     17.05 o 
 -24   0  14      320.59      414.41     31.34 o 
 -23   0  14        0.08        3.95      9.14 o 
 -22   0  14       23.83       22.38     11.69 o 
 -21   0  14      110.32      113.36     14.94 o 
 -20   0  14      197.07      215.03     18.96 o 
 -19   0  14       78.85       83.44     12.92 o 
 -18   0  14     1084.23     1051.60     62.39 o 
 -17   0  14       28.10       38.22     12.34 o 
 -16   0  14      141.37      148.50     15.46 o 
 -15   0  14      214.08      227.86     18.33 o 
 -14   0  14       66.81       78.12     12.02 o 
 -13   0  14      349.53      322.14     17.74 o 
 -12   0  14      494.82      509.03     17.78 o 
 -11   0  14       66.12       82.91      8.46 o 
 -10   0  14      464.43      394.99     16.03 o 
  -9   0  14     1366.81     1140.99     33.83 o 
  -8   0  14      138.20      171.15     12.08 o 
  -7   0  14     4328.16     4035.83     78.29 o 
  -6   0  14      404.31      335.53     14.96 o 
  -5   0  14     2704.55     2486.10     52.66 o 
  -4   0  14      314.67      315.41     14.61 o 
  -3   0  14     1920.64     1774.02     40.75 o 
  -2   0  14      213.26      211.33     13.21 o 
  -1   0  14       41.53       33.40      7.04 o 
   0   0  14       54.24       35.78      7.07 o 
   1   0  14       19.78        7.57      5.88 o 
   2   0  14      889.55      933.44     33.73 o 
   3   0  14     1088.21     1029.91     46.13 o 
   4   0  14      840.24      889.41     26.26 o 
   5   0  14       75.04       78.66      9.49 o 
   6   0  14       65.52       79.04     13.04 o 
   7   0  14       50.13       29.12     14.50 o 
   8   0  14        3.49       12.28     11.17 o 
   9   0  14      493.39      498.35     27.03 o 
  10   0  14      104.58      145.72     17.10 o 
  11   0  14     1436.91     1580.29     52.17 o 
  12   0  14      315.01      303.80     40.81 o 
  13   0  14     1059.34     1078.95     59.29 o 
 -26   1  14        0.09        9.95      6.95 o 
 -25   1  14      574.61      601.17     20.87 o 
 -24   1  14       92.98       85.42     14.72 o 
 -23   1  14      212.70      234.94     14.45 o 
 -22   1  14       41.38       49.66      8.09 o 
 -21   1  14       32.66       32.81      7.37 o 
 -20   1  14      103.22       97.20      9.59 o 
 -19   1  14      306.54      304.73     18.94 o 
 -18   1  14        2.61        3.58      5.47 o 
 -17   1  14       96.20       86.68      8.86 o 
 -16   1  14     1436.16     1456.97     32.80 o 
 -15   1  14      693.13      670.02     20.02 o 
 -14   1  14      591.61      588.07     15.42 o 
 -13   1  14        0.84        9.29      4.50 o 
 -12   1  14      192.71      215.00      8.92 o 
 -11   1  14      235.17      243.97      9.40 o 
 -10   1  14      347.41      306.86     11.30 o 
  -9   1  14       83.99       98.41      6.62 o 
  -8   1  14      282.39      289.53      9.91 o 
  -7   1  14      309.13      291.56      9.96 o 
  -6   1  14     2238.98     1932.91     30.57 o 
  -5   1  14        8.60       18.07      4.28 o 
  -4   1  14        0.16        0.12      3.71 o 
  -3   1  14        0.02       -5.15      3.43 o 
  -2   1  14     1116.04      967.82     18.84 o 
  -1   1  14      154.45      167.33      8.66 o 
   0   1  14      294.56      338.59     10.65 o 
   1   1  14      236.91      217.77     13.14 o 
   2   1  14      821.30      802.45     18.55 o 
   3   1  14      869.12      917.28     18.83 o 
   4   1  14      584.19      631.56     17.13 o 
   5   1  14       67.48       69.34      8.41 o 
   6   1  14      888.79      881.88     21.05 o 
   7   1  14       14.21        9.40      5.83 o 
   8   1  14      272.27      325.63     20.15 o 
   9   1  14        5.36       -2.22      6.85 o 
  10   1  14        0.07        3.57      8.01 o 
  11   1  14       78.72      108.17     13.27 o 
  12   1  14      232.89      297.01     19.41 o 
  13   1  14      554.82      587.63     29.75 o 
 -25   2  14      119.33      132.04     11.91 o 
 -24   2  14      588.86      671.25     21.82 o 
 -23   2  14        1.84       -2.83      5.87 o 
 -22   2  14        5.74       -2.81      5.87 o 
 -21   2  14      240.85      246.46     14.27 o 
 -20   2  14      343.45      360.41     22.27 o 
 -19   2  14      123.90      135.15     10.97 o 
 -18   2  14        0.01       -1.85      5.25 o 
 -17   2  14      331.34      344.36     15.00 o 
 -16   2  14      384.36      420.53     14.19 o 
 -15   2  14      648.31      633.36     22.40 o 
 -14   2  14      525.60      542.96     15.11 o 
 -13   2  14      201.92      181.97     13.47 o 
 -12   2  14        2.87        3.72      3.55 o 
 -11   2  14       74.55       65.19      5.67 o 
 -10   2  14       84.34       92.24      6.43 o 
  -9   2  14      762.59      692.42     15.16 o 
  -8   2  14      260.88      243.51      9.43 o 
  -7   2  14        0.66       -1.37      3.51 o 
  -6   2  14      379.80      340.82     10.34 o 
  -5   2  14        5.81        7.60      3.88 o 
  -4   2  14        0.03        0.04      3.59 o 
  -3   2  14      277.03      260.01      9.53 o 
  -2   2  14        0.02       -2.12      3.45 o 
  -1   2  14        0.10       -0.34      3.64 o 
   0   2  14      471.93      500.62     16.64 o 
   1   2  14      153.53      160.17     10.71 o 
   2   2  14       70.23       64.65      8.39 o 
   3   2  14      181.80      179.21     11.99 o 
   4   2  14        0.17        1.23      4.75 o 
   5   2  14      260.22      270.63     14.41 o 
   6   2  14      424.56      439.13     17.00 o 
   7   2  14      336.05      338.93     15.92 o 
   8   2  14      317.79      327.44     17.13 o 
   9   2  14       11.71        4.00      8.34 o 
  10   2  14        6.96       10.35      6.67 o 
  11   2  14       39.30       45.91     10.51 o 
  12   2  14       36.43       33.78     10.07 o 
  13   2  14       10.40        6.32     10.28 o 
 -25   3  14       57.81       50.83      8.94 o 
 -24   3  14       29.14       24.11      7.62 o 
 -23   3  14       89.47       91.95     10.94 o 
 -22   3  14       25.52       20.64      6.85 o 
 -21   3  14        9.30       16.17      6.65 o 
 -20   3  14     1106.57     1116.01     28.64 o 
 -19   3  14      125.55      125.78     15.77 o 
 -18   3  14      914.81      927.50     24.98 o 
 -17   3  14      275.78      247.23     13.95 o 
 -16   3  14       21.60       18.35      6.21 o 
 -15   3  14       59.07       68.60      6.76 o 
 -14   3  14       32.98       14.71      4.94 o 
 -13   3  14      113.47      117.85      8.21 o 
 -12   3  14     1142.71     1130.93     20.77 o 
 -11   3  14      558.78      546.65     20.21 o 
 -10   3  14      905.76      890.09     17.75 o 
  -9   3  14       15.69       19.02      4.25 o 
  -8   3  14       50.41       43.35      5.94 o 
  -7   3  14       88.14       74.44      5.83 o 
  -6   3  14      431.26      376.74     12.08 o 
  -5   3  14       65.43       68.58      6.40 o 
  -4   3  14      412.06      426.77     12.94 o 
  -3   3  14      348.52      357.37     11.73 o 
  -2   3  14     1511.96     1447.78     31.70 o 
  -1   3  14      527.08      496.37     16.90 o 
   0   3  14      579.42      559.66     17.96 o 
   1   3  14       73.06       65.82      8.09 o 
   2   3  14      822.72      849.05     23.24 o 
   3   3  14      230.63      247.43     14.00 o 
   4   3  14      165.74      208.58     13.01 o 
   5   3  14        1.93       -0.19      7.60 o 
   6   3  14        0.03        0.09      7.14 o 
   7   3  14      370.17      378.86     16.34 o 
   8   3  14      468.14      483.82     20.09 o 
   9   3  14      393.43      427.76     17.70 o 
  10   3  14      102.80      137.64     11.93 o 
  11   3  14       24.48       25.34      8.04 o 
  12   3  14      407.72      455.13     18.94 o 
 -24   4  14      671.37      764.23     28.93 o 
 -23   4  14        5.74       12.28      7.21 o 
 -22   4  14      133.44      162.24     12.66 o 
 -21   4  14      237.97      242.06     14.66 o 
 -20   4  14      161.93      169.24     12.37 o 
 -19   4  14       20.25       19.58      6.93 o 
 -18   4  14      480.53      481.64     17.57 o 
 -17   4  14       45.13       60.10      8.31 o 
 -16   4  14      502.97      451.31     17.03 o 
 -15   4  14       85.16       75.71      7.20 o 
 -14   4  14     1357.84     1382.10     30.09 o 
 -13   4  14       25.85       27.08      6.71 o 
 -12   4  14      227.05      230.04     12.08 o 
 -11   4  14      268.11      242.05     11.61 o 
 -10   4  14        1.16       -5.77      3.85 o 
  -9   4  14       37.27       49.75      6.93 o 
  -8   4  14      289.93      258.63     10.39 o 
  -7   4  14      577.97      518.56     14.26 o 
  -6   4  14       58.46       45.00      7.05 o 
  -5   4  14      283.23      251.74     10.63 o 
  -4   4  14       26.93       14.56      5.83 o 
  -3   4  14        2.62        0.54      4.98 o 
  -2   4  14       13.02        8.19      5.65 o 
  -1   4  14      133.97      117.60      9.82 o 
   0   4  14      587.53      601.38     22.23 o 
   1   4  14       78.69       73.76      9.00 o 
   2   4  14      624.50      623.48     20.05 o 
   3   4  14       24.29       28.80      7.33 o 
   4   4  14      447.25      445.54     17.32 o 
   5   4  14        0.33        7.30      6.17 o 
   6   4  14      876.77      865.70     24.82 o 
   7   4  14        7.22        1.99      7.09 o 
   8   4  14      314.69      304.43     16.61 o 
   9   4  14       63.95       58.47      9.22 o 
  10   4  14       28.35       27.38     11.11 o 
  11   4  14        3.97        3.62      7.44 o 
 -22   5  14      110.07      113.81     11.08 o 
 -21   5  14        1.59       -5.27      5.82 o 
 -20   5  14        7.02        7.69      7.58 o 
 -19   5  14        0.28       -9.48      6.32 o 
 -18   5  14       73.10       95.02     11.21 o 
 -17   5  14      117.62      148.23     12.99 o 
 -16   5  14      153.56      158.29     18.55 o 
 -15   5  14      295.46      321.84     13.87 o 
 -14   5  14        0.83       -6.94      4.76 o 
 -13   5  14      112.08      120.88      9.36 o 
 -12   5  14        4.21       -7.03      4.69 o 
 -11   5  14        7.81        3.97      9.55 o 
 -10   5  14        1.72       -5.79      4.00 o 
  -9   5  14        3.71       -0.56      4.25 o 
  -8   5  14       51.21       42.38      5.63 o 
  -7   5  14      147.13      125.64      9.88 o 
  -6   5  14      377.55      379.94     15.23 o 
  -5   5  14      244.12      239.53     13.15 o 
  -4   5  14      590.51      547.21     18.11 o 
  -3   5  14       29.74       28.06      6.81 o 
  -2   5  14        2.52        9.07      5.66 o 
  -1   5  14        2.07        0.09      5.42 o 
   0   5  14       47.29       34.33      6.94 o 
   1   5  14      222.69      233.88     13.75 o 
   2   5  14      489.56      500.03     18.40 o 
   3   5  14       97.76       84.66      9.63 o 
   4   5  14      280.23      251.99     14.86 o 
   5   5  14       37.71       39.62     10.75 o 
   6   5  14       87.83       74.26      9.55 o 
   7   5  14       51.67       64.77     14.62 o 
   8   5  14       38.51       38.84      8.47 o 
   9   5  14       23.88       13.37      7.24 o 
  10   5  14      312.82      319.97     17.87 o 
 -20   6  14        1.71       -3.44      7.53 o 
 -19   6  14      182.15      205.55     15.72 o 
 -18   6  14        0.13       -0.99      8.20 o 
 -17   6  14       10.61       15.51      8.33 o 
 -16   6  14      178.20      173.16     11.50 o 
 -15   6  14        4.15       12.44      5.90 o 
 -14   6  14        7.61        3.73      5.62 o 
 -13   6  14        5.18       -5.38      4.93 o 
 -12   6  14       38.77       43.97      6.96 o 
 -11   6  14       29.77       23.35      6.38 o 
 -10   6  14        1.73       -2.44      4.37 o 
  -9   6  14      772.37      767.11     21.85 o 
  -8   6  14       45.63       53.05      8.14 o 
  -7   6  14       11.32       25.98      6.79 o 
  -6   6  14       13.16        3.32      8.14 o 
  -5   6  14       20.08       17.27      8.30 o 
  -4   6  14       16.87       13.07      6.22 o 
  -3   6  14      420.97      461.41     17.32 o 
  -2   6  14        1.29       -3.38      5.28 o 
  -1   6  14        7.12        9.15      5.95 o 
   0   6  14       18.59       13.08      6.38 o 
   1   6  14      187.14      185.83     23.68 o 
   2   6  14        5.53        1.75      6.09 o 
   3   6  14      392.16      404.06     20.49 o 
   4   6  14       40.70       33.00      7.78 o 
   5   6  14      267.32      245.27     15.23 o 
   6   6  14        1.86      -12.61      8.73 o 
   7   6  14      421.42      442.30     24.83 o 
   8   6  14        0.14       -5.71      6.24 o 
 -18   7  14        2.05        2.62      8.97 o 
 -17   7  14      825.57      865.07     23.72 o 
 -16   7  14       57.30       64.13      9.33 o 
 -15   7  14      311.80      313.24     16.14 o 
 -14   7  14        1.50       -3.67      5.73 o 
 -13   7  14      731.90      785.15     21.96 o 
 -12   7  14       32.15       37.05     10.55 o 
 -11   7  14      489.42      525.92     36.30 o 
 -10   7  14      182.25      189.34     14.98 o 
  -9   7  14        9.21       15.38      6.11 o 
  -8   7  14      113.54      101.17      9.72 o 
  -7   7  14        0.83       -3.79      5.57 o 
  -6   7  14      219.06      242.57     17.47 o 
  -5   7  14       12.59        5.08      6.16 o 
  -4   7  14      145.31      152.87     15.24 o 
  -3   7  14       62.34       38.67      7.79 o 
  -2   7  14       18.74       26.65      8.59 o 
  -1   7  14      254.23      254.23     14.95 o 
   0   7  14        3.95        4.17      6.36 o 
   1   7  14      393.27      415.94     18.05 o 
   2   7  14        0.81        5.82     10.70 o 
   3   7  14       38.38       37.78      8.31 o 
   4   7  14       62.03       54.43      9.12 o 
   5   7  14       22.38       32.00      8.48 o 
 -14   8  14        8.17        7.77      8.37 o 
 -13   8  14      229.58      279.13     18.63 o 
 -12   8  14       46.66       53.97     10.34 o 
 -11   8  14       25.33       14.64      8.86 o 
 -10   8  14      238.33      302.93     26.40 o 
  -9   8  14      186.41      169.96     15.11 o 
  -8   8  14      180.24      225.50     13.97 o 
  -7   8  14      111.57      134.16     11.46 o 
  -6   8  14       68.69       76.69      9.39 o 
  -5   8  14      106.59      156.56     12.23 o 
  -4   8  14      231.29      258.10     18.00 o 
  -3   8  14      333.08      316.11     16.15 o 
  -2   8  14      289.02      300.08     16.66 o 
  -1   8  14        2.68        2.30      6.33 o 
   0   8  14       28.89       28.26      7.86 o 
   1   8  14      438.30      483.39     21.77 o 
 -24   1  15        6.87       23.17      7.55 o 
 -23   1  15       66.16       69.28     10.36 o 
 -22   1  15       15.70       15.53      6.82 o 
 -21   1  15        6.49       -4.23      5.65 o 
 -20   1  15        0.04        7.87      6.32 o 
 -19   1  15        2.97       12.64      6.35 o 
 -18   1  15       12.74       21.87      6.62 o 
 -17   1  15       89.04       87.56      9.33 o 
 -16   1  15        0.72        7.91      6.04 o 
 -15   1  15        2.29       11.49      5.99 o 
 -14   1  15       67.82       68.26      8.10 o 
 -13   1  15        9.27       15.15      4.93 o 
 -12   1  15      212.66      203.11      9.10 o 
 -11   1  15       98.04      105.19      9.20 o 
 -10   1  15        3.85        0.67      3.66 o 
  -9   1  15       83.70       70.84      6.18 o 
  -8   1  15       13.83       12.80      4.25 o 
  -7   1  15        6.50        2.70      3.90 o 
  -6   1  15       85.36       81.35      6.45 o 
  -5   1  15       59.01       53.12      5.98 o 
  -4   1  15        7.37       11.07      4.33 o 
  -3   1  15        0.06        2.42      4.11 o 
  -2   1  15      239.85      233.72      9.85 o 
  -1   1  15       25.59       19.12      4.68 o 
   0   1  15      419.18      383.39     11.84 o 
   1   1  15      188.76      210.66      9.91 o 
   2   1  15       49.90       51.85      7.01 o 
   3   1  15      125.42      137.08     10.65 o 
   4   1  15       70.91       80.41      8.96 o 
   5   1  15       10.15        6.32      7.44 o 
   6   1  15      197.42      219.45     13.58 o 
   7   1  15       11.95       20.13     10.91 o 
   8   1  15      503.75      523.52     49.13 o 
   9   1  15        5.36       -0.70      7.28 o 
  10   1  15      193.74      192.38     22.30 o 
  11   1  15       30.23       39.67     10.97 o 
 -24   2  15      572.92      654.50     22.53 o 
 -23   2  15       15.07       13.78      7.00 o 
 -22   2  15       92.49       98.65     12.56 o 
 -21   2  15       13.55        8.28      6.80 o 
 -20   2  15      439.21      463.52     18.07 o 
 -19   2  15      168.19      187.34     12.77 o 
 -18   2  15       17.63       14.12     12.51 o 
 -17   2  15       83.79       77.15      9.02 o 
 -16   2  15        0.66        1.94      5.44 o 
 -15   2  15       63.14       73.31      9.01 o 
 -14   2  15      147.26      167.64      9.62 o 
 -13   2  15      203.99      236.71     11.02 o 
 -12   2  15      257.96      253.65      9.84 o 
 -11   2  15      100.95      126.43      8.16 o 
 -10   2  15      436.66      450.59     16.75 o 
  -9   2  15       18.10       17.91      4.52 o 
  -8   2  15     1090.20     1007.98     26.88 o 
  -7   2  15      147.41      148.54      8.09 o 
  -6   2  15     1797.23     1710.73     28.31 o 
  -5   2  15       25.55       23.41      4.85 o 
  -4   2  15        0.41        2.63      4.32 o 
  -3   2  15       67.04       74.87      8.74 o 
  -2   2  15      300.45      320.54     12.07 o 
  -1   2  15        0.58       -5.36      5.91 o 
   0   2  15       58.87       57.12      7.74 o 
   1   2  15      130.85      128.90     10.34 o 
   2   2  15        4.55        8.70      6.05 o 
   3   2  15      399.82      417.96     16.52 o 
   4   2  15      213.41      214.13     13.50 o 
   5   2  15       15.03       13.62      9.99 o 
   6   2  15        2.04        1.95      6.21 o 
   7   2  15       11.59       -2.89      6.05 o 
   8   2  15        1.53        1.63      6.41 o 
   9   2  15       15.98       17.20      9.07 o 
  10   2  15        6.23       -8.93      9.45 o 
 -23   3  15       37.30       50.41      8.80 o 
 -22   3  15       16.33       14.70      7.65 o 
 -21   3  15       13.53       10.78      6.70 o 
 -20   3  15       18.33       17.22      9.22 o 
 -19   3  15        2.86        0.98      6.70 o 
 -18   3  15      139.02      157.60     11.81 o 
 -17   3  15      323.17      310.91     22.45 o 
 -16   3  15      298.98      283.89     14.97 o 
 -15   3  15      146.40      137.10     10.78 o 
 -14   3  15       10.45        8.18      4.98 o 
 -13   3  15       18.23       28.52      5.66 o 
 -12   3  15       13.96        6.77      4.83 o 
 -11   3  15        5.63        3.09      4.01 o 
 -10   3  15      583.99      589.37     14.28 o 
  -9   3  15        2.41        0.88      4.17 o 
  -8   3  15      208.31      189.75      9.86 o 
  -7   3  15       38.47       33.65      5.46 o 
  -6   3  15      206.85      164.19      9.30 o 
  -5   3  15        4.01        5.38      6.22 o 
  -4   3  15      196.60      181.22     14.03 o 
  -3   3  15        1.39       16.05      6.19 o 
  -2   3  15        0.02        1.54      5.72 o 
  -1   3  15        0.76        5.19      5.87 o 
   0   3  15        0.03        7.82      5.74 o 
   1   3  15       98.60      117.08     10.17 o 
   2   3  15        1.40        3.11      5.82 o 
   3   3  15      258.49      313.86     16.01 o 
   4   3  15        0.25       -5.26      5.63 o 
   5   3  15      114.87       93.57     12.20 o 
   6   3  15       29.07       25.31     15.01 o 
   7   3  15       84.08       92.30     10.20 o 
   8   3  15      143.58      144.44     12.30 o 
   9   3  15       80.23       84.14     12.37 o 
 -22   4  15       68.00       76.82      9.80 o 
 -21   4  15      208.74      189.96     17.42 o 
 -20   4  15        2.07        0.83      6.42 o 
 -19   4  15      144.03      137.94     12.25 o 
 -18   4  15       12.78       10.04      6.58 o 
 -17   4  15      112.17      127.68     15.28 o 
 -16   4  15       71.08       66.30     16.43 o 
 -15   4  15        3.57       -1.51      5.18 o 
 -14   4  15        0.05        3.40      5.11 o 
 -13   4  15       57.28       59.40      7.40 o 
 -12   4  15       44.63       39.69      6.78 o 
 -11   4  15      128.88      145.50     13.68 o 
 -10   4  15       19.29       21.80      5.16 o 
  -9   4  15        7.25        1.01      4.24 o 
  -8   4  15      171.45      170.12      9.34 o 
  -7   4  15      730.64      681.84     17.08 o 
  -6   4  15      746.45      728.58     21.16 o 
  -5   4  15      359.54      329.70     15.24 o 
  -4   4  15       21.77       25.47      6.44 o 
  -3   4  15        3.39       -3.23      5.08 o 
  -2   4  15      255.63      276.60     22.97 o 
  -1   4  15      286.99      270.45     14.60 o 
   0   4  15       47.62       46.80      7.74 o 
   1   4  15        8.73       18.00      9.01 o 
   2   4  15      198.31      200.95     13.51 o 
   3   4  15      261.40      269.70     15.47 o 
   4   4  15      520.96      519.52     19.12 o 
   5   4  15        2.93       -5.00      6.44 o 
   6   4  15       51.34       54.70      9.17 o 
   7   4  15      293.20      314.82     19.73 o 
   8   4  15       41.05       32.12      8.53 o 
 -20   5  15        1.36       -2.10     10.89 o 
 -19   5  15      244.45      245.67     17.11 o 
 -18   5  15      285.47      325.67     18.19 o 
 -17   5  15       16.17       15.88      7.73 o 
 -16   5  15      459.29      495.99     29.22 o 
 -15   5  15       21.74       30.07      6.80 o 
 -14   5  15        0.97        2.62      5.35 o 
 -13   5  15       52.57       51.14      7.45 o 
 -12   5  15      162.73      190.14     11.65 o 
 -11   5  15      313.07      291.02     13.39 o 
 -10   5  15      635.69      656.25     16.92 o 
  -9   5  15       39.26       40.02      7.63 o 
  -8   5  15       12.54        2.36      5.32 o 
  -7   5  15      119.81      141.69     11.04 o 
  -6   5  15       33.18       44.48      7.57 o 
  -5   5  15        1.20       -1.80      5.34 o 
  -4   5  15      200.95      203.43     13.07 o 
  -3   5  15        0.03        1.37      5.85 o 
  -2   5  15      251.79      276.12     15.01 o 
  -1   5  15      153.67      137.54     11.17 o 
   0   5  15      156.96      144.06     11.44 o 
   1   5  15        0.07       -7.36      5.54 o 
   2   5  15       26.39       31.80      7.59 o 
   3   5  15        0.18       -5.64      7.80 o 
   4   5  15       30.52       43.55      8.29 o 
   5   5  15      458.25      498.29     19.70 o 
   6   5  15       10.17       19.74      8.86 o 
   7   5  15       49.78       38.39      8.76 o 
 -18   6  15        9.68        9.56      8.04 o 
 -17   6  15       61.48       74.94     10.67 o 
 -16   6  15       29.94       19.86     13.12 o 
 -15   6  15       25.36       23.96      6.87 o 
 -14   6  15       70.01       69.83      8.58 o 
 -13   6  15      352.09      408.29     16.03 o 
 -12   6  15       36.93       31.67      8.84 o 
 -11   6  15       43.86       36.52      8.98 o 
 -10   6  15        0.09       -8.83      8.86 o 
  -9   6  15      213.32      244.13     14.11 o 
  -8   6  15        0.64       -5.45      5.44 o 
  -7   6  15      182.08      174.51     12.11 o 
  -6   6  15      108.60      101.28     16.83 o 
  -5   6  15      179.28      170.83     13.61 o 
  -4   6  15       17.16       22.56      9.71 o 
  -3   6  15       86.08      112.06     10.85 o 
  -2   6  15       12.14        8.71      6.66 o 
  -1   6  15      228.27      210.30     13.69 o 
   0   6  15      313.82      281.90     15.75 o 
   1   6  15      111.25       99.69     10.70 o 
   2   6  15       20.14        6.55      6.90 o 
   3   6  15       32.16       26.67      7.76 o 
   4   6  15        2.07        2.90      8.12 o 
 -14   7  15      145.56      146.98     14.11 o 
 -13   7  15        3.51       12.27      8.14 o 
 -12   7  15       56.91       37.11      9.32 o 
 -11   7  15       19.27       14.09      8.21 o 
 -10   7  15       45.45       43.67      9.90 o 
  -9   7  15       22.52        9.23      8.03 o 
  -8   7  15        2.68        5.23      8.05 o 
  -7   7  15      119.20      148.07     11.84 o 
  -6   7  15        0.52       -0.92      5.84 o 
  -5   7  15        8.81        6.67      7.38 o 
  -4   7  15        3.47        8.79      6.57 o 
  -3   7  15       10.60        2.87      6.27 o 
  -2   7  15       14.76       11.85      6.85 o 
  -1   7  15        4.29        1.93      6.06 o 
   0   7  15      206.96      227.50     16.81 o 
   1   7  15        1.37        3.76      6.76 o 
 -23   0  16      101.51      133.83     17.07 o 
 -22   0  16      366.98      434.46     32.04 o 
 -21   0  16      239.31      243.56     21.18 o 
 -20   0  16     1148.24     1169.95     42.96 o 
 -19   0  16        1.34      -12.08      8.20 o 
 -18   0  16      488.47      559.04     27.93 o 
 -17   0  16      533.23      547.99     27.19 o 
 -16   0  16       39.04       48.33     11.53 o 
 -15   0  16      128.38      102.43     14.30 o 
 -14   0  16      196.55      197.33     20.76 o 
 -13   0  16       23.89       17.42      9.13 o 
 -12   0  16     1073.01     1121.50     30.31 o 
 -11   0  16      308.90      325.38     16.16 o 
 -10   0  16     1670.97     1821.63     43.01 o 
  -9   0  16      202.25      203.48     13.85 o 
  -8   0  16       54.29       53.16     17.85 o 
  -7   0  16       34.36       42.22      9.01 o 
  -6   0  16        0.55        2.44     10.29 o 
  -5   0  16       63.62       61.25      9.71 o 
  -4   0  16      633.24      719.65     23.60 o 
  -3   0  16      763.10      720.31     23.66 o 
  -2   0  16      743.41      758.63     24.52 o 
  -1   0  16        7.73        2.99      6.31 o 
   0   0  16        2.05        4.23      7.41 o 
   1   0  16      228.36      251.27     22.43 o 
   2   0  16      164.72      191.79     19.18 o 
   3   0  16      427.89      473.02     24.95 o 
   4   0  16        0.01       -1.16      8.88 o 
   5   0  16        5.97       -0.58     12.28 o 
   6   0  16        7.31       22.22     14.03 o 
   7   0  16      556.25      510.01     39.06 o 
   8   0  16      769.28      728.11     47.83 o 
 -22   1  16      195.21      175.95     13.18 o 
 -21   1  16      465.56      510.02     21.62 o 
 -20   1  16        2.51        0.50      6.63 o 
 -19   1  16       18.34       14.88      6.78 o 
 -18   1  16       37.91       36.81      7.88 o 
 -17   1  16      567.86      613.16     23.63 o 
 -16   1  16      120.32      137.11     11.23 o 
 -15   1  16      711.12      715.65     21.57 o 
 -14   1  16      254.27      306.99     19.52 o 
 -13   1  16      235.22      249.97     14.05 o 
 -12   1  16        3.07       -0.81      4.63 o 
 -11   1  16      312.96      297.44     11.07 o 
 -10   1  16       26.62       12.46      4.66 o 
  -9   1  16      409.99      388.29     13.69 o 
  -8   1  16      765.42      805.98     17.65 o 
  -7   1  16     1175.98     1115.14     21.52 o 
  -6   1  16      836.75      886.57     20.38 o 
  -5   1  16      510.00      506.46     13.82 o 
  -4   1  16      175.73      143.98      8.59 o 
  -3   1  16       46.77       45.83      5.90 o 
  -2   1  16       94.92       95.99      7.23 o 
  -1   1  16      426.53      425.12     12.76 o 
   0   1  16      422.43      443.12     16.62 o 
   1   1  16      230.14      274.30     17.59 o 
   2   1  16       13.37        9.63      6.52 o 
   3   1  16      618.79      629.33     23.70 o 
   4   1  16       11.95        6.53      8.09 o 
   5   1  16        8.10       -0.03      7.59 o 
   6   1  16      199.87      220.65     16.97 o 
   7   1  16      127.11      148.84     14.57 o 
   8   1  16      259.00      289.28     19.44 o 
 -22   2  16       19.48       32.43     11.80 o 
 -21   2  16       29.24       37.47      7.93 o 
 -20   2  16        4.04       -7.24      9.10 o 
 -19   2  16       17.69       17.24      6.79 o 
 -18   2  16       16.10       27.66     10.43 o 
 -17   2  16        0.02        5.36      6.13 o 
 -16   2  16      106.82      116.38     10.53 o 
 -15   2  16       19.98       16.67      6.61 o 
 -14   2  16      207.49      223.29     17.30 o 
 -13   2  16        5.63        9.37      5.05 o 
 -12   2  16       43.50       32.95      8.41 o 
 -11   2  16      300.50      299.33     10.70 o 
 -10   2  16      162.16      160.67      8.71 o 
  -9   2  16       16.12       16.30      4.68 o 
  -8   2  16       32.16       58.11      6.01 o 
  -7   2  16      560.09      514.83     14.97 o 
  -6   2  16       32.22       57.20      6.62 o 
  -5   2  16       11.25       12.45      5.26 o 
  -4   2  16      260.53      249.25     11.40 o 
  -3   2  16      157.82      145.12     10.89 o 
  -2   2  16       18.12       17.03      8.66 o 
  -1   2  16        2.41        5.71      5.92 o 
   0   2  16      105.07      121.58     10.61 o 
   1   2  16      395.59      382.54     17.23 o 
   2   2  16       54.42       58.50      8.77 o 
   3   2  16      531.97      532.15     20.17 o 
   4   2  16       48.15       46.33      8.45 o 
   5   2  16        2.53       -2.34     10.50 o 
   6   2  16       19.93        3.85      6.84 o 
   7   2  16      111.98       97.25     16.22 o 
 -21   3  16        0.68       -1.59      6.32 o 
 -20   3  16       50.59       39.47      8.35 o 
 -19   3  16       13.04       10.00      7.73 o 
 -18   3  16        3.28        6.85      6.19 o 
 -17   3  16      539.86      554.14     23.77 o 
 -16   3  16      188.35      163.01     19.94 o 
 -15   3  16      685.96      734.18     22.28 o 
 -14   3  16      136.65      138.79     14.15 o 
 -13   3  16      129.58      153.22     10.77 o 
 -12   3  16        0.90        0.19      7.48 o 
 -11   3  16       60.70       52.56      7.44 o 
 -10   3  16       34.33       19.38      5.26 o 
  -9   3  16       55.81       50.63      6.39 o 
  -8   3  16      124.03      139.04      9.07 o 
  -7   3  16       12.07        1.87      4.62 o 
  -6   3  16       83.96       95.74     12.20 o 
  -5   3  16        0.46       -1.62      5.36 o 
  -4   3  16       24.54       21.93      6.67 o 
  -3   3  16       60.28       64.83      8.36 o 
  -2   3  16        0.90        3.88      9.50 o 
  -1   3  16      600.20      616.95     20.16 o 
   0   3  16      240.78      239.46     14.27 o 
   1   3  16      100.49      126.15     11.22 o 
   2   3  16        0.54       -8.61      5.74 o 
   3   3  16      101.60      108.60     10.77 o 
   4   3  16      155.36      162.53     12.75 o 
   5   3  16      258.81      268.07     15.86 o 
   6   3  16       52.79       71.68     12.36 o 
 -20   4  16       33.95       54.65     10.54 o 
 -19   4  16      265.74      320.22     16.25 o 
 -18   4  16       14.82       25.54      9.78 o 
 -17   4  16        3.17        3.70      9.11 o 
 -16   4  16       68.01       77.15     12.70 o 
 -15   4  16      155.66      191.97     14.62 o 
 -14   4  16       81.94       97.78      9.25 o 
 -13   4  16      513.41      544.63     20.14 o 
 -12   4  16      156.57      174.18     11.45 o 
 -11   4  16      322.31      341.78     20.24 o 
 -10   4  16      112.52       97.62      9.22 o 
  -9   4  16       87.50       71.09      9.89 o 
  -8   4  16       57.98       72.20      8.69 o 
  -7   4  16      347.42      324.66     15.55 o 
  -6   4  16        5.63        2.28      5.65 o 
  -5   4  16       53.43       32.12      8.00 o 
  -4   4  16      295.04      272.96     15.00 o 
  -3   4  16       27.12       31.58      7.56 o 
  -2   4  16       96.15       88.35      9.64 o 
  -1   4  16      430.72      467.04     18.01 o 
   0   4  16       57.69       44.09      8.79 o 
   1   4  16        0.94       -7.85      6.20 o 
   2   4  16      300.44      296.22     16.49 o 
   3   4  16       13.65        8.73      7.03 o 
   4   4  16       24.52       16.87      7.78 o 
   5   4  16      144.96      144.83     12.61 o 
 -18   5  16       39.12       76.79     13.28 o 
 -17   5  16        0.64        6.69      7.38 o 
 -16   5  16      514.90      466.69     21.69 o 
 -15   5  16        0.09        6.91      7.01 o 
 -14   5  16      101.05      116.11     10.06 o 
 -13   5  16        0.78        2.14      5.76 o 
 -12   5  16      324.63      373.52     26.00 o 
 -11   5  16      197.49      219.79     16.15 o 
 -10   5  16       77.79      114.94     12.63 o 
  -9   5  16       76.55       75.98      8.80 o 
  -8   5  16       76.11       85.96      9.31 o 
  -7   5  16        5.98        6.87      6.09 o 
  -6   5  16       11.28       -0.36      7.76 o 
  -5   5  16      317.68      320.25     16.34 o 
  -4   5  16        8.92       11.19      6.54 o 
  -3   5  16       25.03       25.42      7.17 o 
  -2   5  16       37.78       52.27      8.60 o 
  -1   5  16       36.77       37.64      7.84 o 
   0   5  16        3.37        3.92      6.19 o 
   1   5  16       11.89        9.94      7.01 o 
   2   5  16      136.91      120.51     11.78 o 
   3   5  16       15.89       10.38      7.46 o 
 -14   6  16      210.04      228.71     16.63 o 
 -13   6  16      106.24      102.43     14.28 o 
 -12   6  16      499.62      560.08     33.84 o 
 -11   6  16       21.06       17.65      9.54 o 
 -10   6  16       33.99       28.18      9.06 o 
  -9   6  16      237.60      239.88     17.82 o 
  -8   6  16      261.19      256.14     19.00 o 
  -7   6  16      181.81      199.34     13.44 o 
  -6   6  16      120.96      104.25     10.58 o 
  -5   6  16      212.66      238.92     14.91 o 
  -4   6  16       57.85       39.19     11.28 o 
  -3   6  16        1.23        0.57      6.46 o 
  -2   6  16      315.96      321.02     17.08 o 
  -1   6  16      104.49      122.84     13.54 o 
   0   6  16      330.51      352.66     18.37 o 
 -20   1  17      132.12      158.47     17.74 o 
 -19   1  17        7.94        0.82      8.79 o 
 -18   1  17       64.74       58.88     10.67 o 
 -17   1  17      584.19      609.98     20.67 o 
 -16   1  17        4.51       11.58      6.36 o 
 -15   1  17        2.07       -1.13      5.97 o 
 -14   1  17      178.46      186.05     17.13 o 
 -13   1  17        1.62        4.41      5.95 o 
 -12   1  17      225.36      187.58     16.09 o 
 -11   1  17       16.92       34.50      6.32 o 
 -10   1  17        0.01        0.23      4.40 o 
  -9   1  17        7.08        8.32      4.72 o 
  -8   1  17       80.60       89.09      7.50 o 
  -7   1  17        9.35       13.80      4.84 o 
  -6   1  17       38.54       54.89      7.34 o 
  -5   1  17       16.56        8.62      5.26 o 
  -4   1  17        8.52        3.92      5.11 o 
  -3   1  17       21.23       40.10      6.44 o 
  -2   1  17      322.45      311.41     15.67 o 
  -1   1  17       69.72       77.14      9.67 o 
   0   1  17       15.89       17.06      6.93 o 
   1   1  17        0.20        1.36      6.13 o 
   2   1  17        0.68       -7.02      5.90 o 
   3   1  17       10.29       12.40      8.00 o 
   4   1  17       61.11       72.13     14.75 o 
 -19   2  17       88.08      115.33     11.01 o 
 -18   2  17        0.44        0.30      6.49 o 
 -17   2  17      134.86      187.31     16.15 o 
 -16   2  17      494.04      484.08     18.04 o 
 -15   2  17        1.21        8.79      6.46 o 
 -14   2  17       42.18       58.47      9.25 o 
 -13   2  17       54.62       67.75      9.36 o 
 -12   2  17       34.63       53.80     12.78 o 
 -11   2  17      562.96      580.03     28.16 o 
 -10   2  17      159.40      183.36     10.26 o 
  -9   2  17       56.50       69.54      7.14 o 
  -8   2  17      180.79      197.16     10.76 o 
  -7   2  17       26.74       29.94      5.96 o 
  -6   2  17        3.68        3.43      4.85 o 
  -5   2  17       43.67       55.16      8.32 o 
  -4   2  17       59.89       64.09      8.54 o 
  -3   2  17      232.80      273.15     14.87 o 
  -2   2  17      292.39      291.92     15.41 o 
  -1   2  17       49.35       64.45      8.84 o 
   0   2  17        2.19        1.78      6.16 o 
   1   2  17       78.51      113.51     13.17 o 
   2   2  17      518.36      554.87     20.05 o 
   3   2  17      438.61      447.89     18.54 o 
   4   2  17       47.59       54.36      9.20 o 
 -18   3  17      409.48      469.73     20.80 o 
 -17   3  17      251.30      255.71     22.51 o 
 -16   3  17      314.70      354.32     19.21 o 
 -15   3  17      107.80      133.55     13.54 o 
 -14   3  17        2.94       -3.25      9.76 o 
 -13   3  17      293.49      321.85     17.88 o 
 -12   3  17       13.08       20.48      6.64 o 
 -11   3  17        1.45        7.09      6.00 o 
 -10   3  17       95.04       85.17     11.23 o 
  -9   3  17       49.38       34.16      6.15 o 
  -8   3  17       40.85       45.18      7.65 o 
  -7   3  17      321.48      356.62     16.33 o 
  -6   3  17      139.31      136.58     11.10 o 
  -5   3  17      253.49      225.39     13.78 o 
  -4   3  17        5.67        1.94      6.40 o 
  -3   3  17      116.28      118.16     10.70 o 
  -2   3  17        6.60        2.02      6.11 o 
  -1   3  17      170.23      216.71     15.87 o 
   0   3  17      120.59      127.32     11.62 o 
   1   3  17       66.89       89.46     10.27 o 
   2   3  17       27.33       23.05      9.19 o 
 -16   4  17      476.35      508.78     24.22 o 
 -15   4  17        1.41       13.59      7.66 o 
 -14   4  17      314.10      352.59     18.71 o 
 -13   4  17        0.30        0.65      5.68 o 
 -12   4  17      121.47      154.62     11.26 o 
 -11   4  17      231.57      250.09     17.25 o 
 -10   4  17      146.99      149.17     13.84 o 
  -9   4  17      260.05      292.12     16.47 o 
  -8   4  17      119.36      169.41     13.01 o 
  -7   4  17       45.56       36.53      8.15 o 
  -6   4  17       50.25       66.58      8.96 o 
  -5   4  17      383.61      442.97     17.64 o 
  -4   4  17       97.80       80.35      9.77 o 
  -3   4  17       48.06       66.99      9.34 o 
  -2   4  17      125.77      152.61     12.21 o 
  -1   4  17       96.55      106.86     10.93 o 
   0   4  17       15.28       14.38      9.60 o 
   1   4  17        0.00        5.79      6.86 o 
 -13   5  17       40.34       45.78     10.06 o 
 -12   5  17        4.03       -9.19      7.39 o 
 -11   5  17        5.67       -9.82      6.55 o 
 -10   5  17      376.42      477.64     28.08 o 
  -9   5  17       27.61       26.61      9.42 o 
  -8   5  17      811.10      932.03     26.04 o 
  -7   5  17      171.47      185.72     13.23 o 
  -6   5  17      564.78      653.75     21.47 o 
  -5   5  17       11.05       12.04      7.07 o 
  -4   5  17      346.32      407.47     19.38 o 
  -3   5  17      147.41      173.14     13.15 o 
 -16   0  18        4.53        2.80      9.22 o 
 -15   0  18        0.01        1.45      9.20 o 
 -14   0  18      484.78      525.21     28.89 o 
 -13   0  18        1.04        2.72      8.89 o 
 -12   0  18        0.06        7.58      9.43 o 
 -11   0  18      610.75      611.23     28.38 o 
 -10   0  18        3.07        5.72      9.21 o 
  -9   0  18      318.46      337.53     17.06 o 
  -8   0  18       12.20       18.54      7.74 o 
  -7   0  18      584.11      650.27     23.75 o 
  -6   0  18      132.72      134.02     12.76 o 
  -5   0  18      712.25      758.03     25.87 o 
  -4   0  18       19.43       28.09     10.08 o 
  -3   0  18       10.58       20.41     10.76 o 
  -2   0  18      216.61      316.11     32.39 o 
  -1   0  18      457.07      497.84     37.19 o 
   0   0  18      213.58      244.19     29.59 o 
 -16   1  18       17.66       17.77      7.26 o 
 -15   1  18      142.70      164.10     12.53 o 
 -14   1  18       27.21       21.45      7.44 o 
 -13   1  18      275.33      280.68     15.26 o 
 -12   1  18        0.16        2.95      5.37 o 
 -11   1  18        2.46       -0.31      6.00 o 
 -10   1  18       21.20       44.55      7.70 o 
  -9   1  18        0.80       -4.46      5.11 o 
  -8   1  18       12.29        0.86      5.28 o 
  -7   1  18        0.23        2.01      5.22 o 
  -6   1  18       83.48       69.52      7.69 o 
  -5   1  18        0.61       -1.34      5.96 o 
  -4   1  18      114.59      138.08     11.42 o 
  -3   1  18      379.68      410.02     20.80 o 
  -2   1  18        8.63        6.37      6.61 o 
  -1   1  18       85.27       94.36     10.40 o 
 -15   2  18        2.59       -4.73      7.95 o 
 -14   2  18        0.12       -2.66      7.01 o 
 -13   2  18      111.98      107.09     12.12 o 
 -12   2  18       42.76       77.83     11.14 o 
 -11   2  18      323.43      364.48     15.77 o 
 -10   2  18      229.60      293.06     22.34 o 
  -9   2  18      214.40      232.98     11.90 o 
  -8   2  18      163.07      202.61     13.12 o 
  -7   2  18      625.24      682.06     23.56 o 
  -6   2  18      297.32      390.10     17.09 o 
  -5   2  18       74.99       82.23      9.59 o 
  -4   2  18       94.86      119.98     10.84 o 
  -3   2  18      154.34      150.85     12.08 o 
  -2   2  18       42.65       44.20      8.49 o 
 -13   3  18        2.03        1.73      7.47 o 
 -12   3  18      387.56      415.54     19.83 o 
 -11   3  18      176.83      212.47     13.00 o 
 -10   3  18      353.51      358.64     19.68 o 
  -9   3  18      544.41      588.89     23.98 o 
  -8   3  18       14.07       26.81      7.56 o 
  -7   3  18      265.43      316.80     16.40 o 
  -6   3  18       56.11       71.75      9.45 o 
  -5   3  18      435.45      447.46     18.02 o 
  -4   3  18      257.80      264.01     15.60 o 
                                                 
